# Supplementary material for: Antimicrobial activity of the Lacticaseibacillus rhamnosus CRL 2244 and its impact on the phenotypic and transcriptional responses in carbapenem resistant Acinetobacter baumannii
Source: Sci Rep. 2023 Aug 31;13:14323. doi: 10.1038/s41598-023-41334-8 (PMC10471627; doi:10.1038/s41598-023-41334-8)
Supplement: Supplementary file 6 — Supplementary Information 6. [file 41598_2023_41334_MOESM6_ESM.xlsx]

## Sheet: Sheet1
Table S2. List of AB5075 ORFs. Green > log2 fold changes, red < log2 fold changes, yellow p-adjusted values > 0.05.
ID	baseMean	log2FoldChange	lfcSE	stat	pvalue	padj	Description
ABUW_0001	6608.21	-0.0328121	0.199457	-0.164507	0.869332	0.927812	dnaA, chromosomal replication initiator protein DnaA
ABUW_0002	11641.6	-0.0344482	0.18334	-0.187893	0.850961	0.918065	DNA polymerase III subunit beta
ABUW_0003	1703.46	-0.0460771	0.261529	-0.176183	0.86015	0.921617	recF, DNA replication/repair protein RecF
ABUW_0004	23554.2	0.123104	0.192506	0.63948	0.522511	0.687217	gyrB, DNA topoisomerase (ATP-hydrolyzing) subunit B
ABUW_0005	5272.92	-0.00630305	0.116736	-0.053994	0.95694	0.973259	cybC, cytochrome b562
ABUW_0006	911.445	-0.491631	0.203546	-2.41534	0.0157206	0.0559481	VTT domain-containing protein
ABUW_0007	2178.97	0.407235	0.298254	1.3654	0.172128	0.333652	ATP-binding cassette domain-containing protein
ABUW_0008	83.3477	-0.249893	0.292892	-0.85319	0.393554	0.577945	RND transporter
ABUW_0009	11764.8	1.35708	0.427114	3.17733	0.00148638	0.00854272	hypothetical protein
ABUW_0010	323.338	0.404012	0.454849	0.888232	0.374416	0.562817	hypothetical protein
ABUW_0011	2762.94	0.00488768	0.162996	0.0299865	0.976078	0.983632	erpA, iron-sulfur cluster insertion protein ErpA
ABUW_0012	358.97	0.510739	0.175929	2.9031	0.0036949	0.0176384	alpha/beta fold hydrolase
ABUW_0013	3435.35	0.177865	0.150043	1.18542	0.235851	0.412684	anhydro-N-acetylmuramic acid kinase
ABUW_0014	6913.42	0.431345	0.197264	2.18664	0.0287687	0.0894816	tyrosine--tRNA ligase
ABUW_0015	50514.3	-3.86069	1.96704	-1.96269	NA	NA	16S ribosomal RNA
ABUW_0016	109.224	-0.334693	0.566022	-0.591307	0.554315	0.713392	tRNA-Ile
ABUW_0017	471.625	0.159022	0.599863	0.265098	0.790934	0.880733	tRNA-Ala
ABUW_0018	121006	-3.76007	1.92394	-1.95436	NA	NA	23S ribosomal RNA
ABUW_0019	126.412	-3.36506	1.65876	-2.02866	0.042493	0.12128	rrf, 5S ribosomal RNA
ABUW_0020	1039.49	0.072968	0.201723	0.361723	0.717559	0.832412	glutathione S-transferase family protein
ABUW_0021	1780.02	-0.464726	0.151149	-3.07463	0.00210763	0.0113368	TIGR04219 family outer membrane beta-barrel
ABUW_0022	9124.34	1.58998	0.448848	3.54235	0.000396574	0.00287974	sodium-dependent transporter
ABUW_0023	234.632	0.232812	0.492265	0.47294	0.636256	0.773535	methionine/alanine import family NSS transporter
ABUW_0024	1889.66	0.367353	0.217448	1.68938	0.0911462	0.210545	rsmB, 16S rRNA (cytosine(967)-C(5))-methyltransferase
ABUW_0025	1673.51	0.679295	0.254048	2.67389	0.00749779	0.0311522	fmt, methionyl-tRNA formyltransferase
ABUW_0026	13174	0.294986	0.138426	2.131	0.0330893	0.100036	ilvD, dihydroxy-acid dehydratase
ABUW_0027	2701.17	-0.201606	0.114716	-1.75744	0.0788434	0.189747	hypothetical protein
ABUW_0028	197.969	-0.078427	0.212723	-0.368681	0.712366	0.828842	sulfite exporter TauE/SafE family protein
ABUW_0029	411.567	0.100021	0.1501	0.666362	0.50518	0.675242	LysR family transcriptional regulator
ABUW_0030	1218.84	0.214107	0.1674	1.27901	0.200892	0.370994	pyrimidine permease
ABUW_0031	30775.8	0.454018	0.232738	1.95077	0.0510844	0.139558	ppc, phosphoenolpyruvate carboxylase
ABUW_0033	665.725	0.267869	0.267769	1.00037	0.31713	0.506549	TetR/AcrR family transcriptional regulator
ABUW_0034	5203.34	0.757219	0.192953	3.92437	8.69566e-05	0.000768966	efflux RND transporter periplasmic adaptor
ABUW_0035	16702.8	0.455137	0.154457	2.94669	0.00321194	0.0157794	efflux RND transporter permease subunit
ABUW_0036	1769.77	-0.509538	0.145881	-3.49283	0.000477925	0.00333575	hypothetical protein
ABUW_0037	6559.67	0.186569	0.261544	0.713338	0.475637	0.65167	dnaJ, molecular chaperone DnaJ
ABUW_0038	70.8837	1.00576	0.361995	2.77837	0.00546331	0.0243847	hypothetical protein
ABUW_0039	1547.62	-0.0836529	0.284354	-0.294185	0.768616	0.86584	dapB, 4-hydroxy-tetrahydrodipicolinate reductase
ABUW_0040	845.389	-0.111715	0.178478	-0.625931	0.53136	0.695571	START domain-containing protein
ABUW_0041	624.406	0.644385	0.184253	3.49728	0.000470024	0.00328669	MFS transporter
ABUW_0042	524.607	0.606741	0.289415	2.09644	0.0360432	0.10708	dkgB, 2,5-didehydrogluconate reductase DkgB
ABUW_0043	473.962	-0.269475	0.184839	-1.45789	0.144871	0.295093	LysR family transcriptional regulator
ABUW_0044	157.365	-0.278042	0.198443	-1.40112	0.16118	0.318813	hypothetical protein
ABUW_0045	558.476	0.0728437	0.141629	0.514329	0.607022	0.753737	PLP-dependent aminotransferase family protein
ABUW_0046	1003.08	0.80835	0.189445	4.26694	1.98168e-05	0.000209603	NAD(P)-dependent alcohol dehydrogenase
ABUW_0047	437.575	0.122964	0.170307	0.722013	0.470286	0.646922	DNA-3-methyladenine glycosylase I
ABUW_0048	225.779	0.0776674	0.286756	0.270849	0.786507	0.877977	hypothetical protein
ABUW_0049	219.807	0.4904	0.297958	1.64587	0.0997902	0.224692	M23 family metallopeptidase
ABUW_0050	622.762	0.176565	0.30717	0.574813	0.565418	0.722266	mutY, A/G-specific adenine glycosylase
ABUW_0051	5718.99	0.0530957	0.19634	0.270427	0.786832	0.877977	HIT family protein
ABUW_0052	3407.69	-0.189374	0.164316	-1.1525	0.249115	0.42583	dienelactone hydrolase family protein
ABUW_0053	345.43	-0.370251	0.252337	-1.46729	0.142297	0.290993	DUF1328 domain-containing protein
ABUW_0054	352.082	0.0827874	0.191893	0.431426	0.666159	0.796774	YcgN family cysteine cluster protein
ABUW_0055	708.766	0.498128	0.176229	2.82659	0.00470463	0.0215329	PQQ-dependent sugar dehydrogenase
ABUW_0056	1790.37	0.347618	0.130541	2.66291	0.00774675	0.0318741	replication-associated recombination protein A
ABUW_0057	666.479	0.950677	0.187598	5.06764	4.02784e-07	6.82024e-06	formate/nitrite transporter family protein
ABUW_0058	443.53	-0.397533	0.211815	-1.87679	0.0605466	0.156485	hypothetical protein
ABUW_0059	14661.6	0.141111	0.148362	0.951124	0.341542	0.530506	purC, phosphoribosylaminoimidazolesuccinocarboxamide
ABUW_0060	10696.9	0.409448	0.276245	1.48219	0.138289	0.285657	hypothetical protein
ABUW_0061	21117	0.455566	0.221605	2.05576	0.0398059	0.115266	4-hydroxy-tetrahydrodipicolinate synthase
ABUW_0062	951.918	0.287249	0.160709	1.78738	0.0738757	0.181563	pncA, bifunctional nicotinamidase/pyrazinamidase
ABUW_0063	785.604	0.16084	0.207415	0.775449	0.438074	0.616767	bile acid:sodium symporter family protein
ABUW_0064	103.244	-0.566375	0.301236	-1.88017	0.0600846	0.155874	MATE family efflux transporter
ABUW_0065	55.9806	-0.442888	0.279191	-1.58632	0.112666	0.246053	DUF523 domain-containing protein
ABUW_0066	20584.3	4.01003	0.415196	9.65815	4.54006e-22	3.85478e-20	hppD, 4-hydroxyphenylpyruvate dioxygenase
ABUW_0067	1471.21	-0.0758406	0.189351	-0.400528	0.688767	0.813	IclR family transcriptional regulator
ABUW_0068	5214.22	4.7734	0.39705	12.0222	2.71711e-33	3.79993e-31	VOC family protein
ABUW_0069	5954.95	4.81042	0.401986	11.9666	5.31414e-33	7.1665e-31	maiA, maleylacetoacetate isomerase
ABUW_0070	28769.7	4.92448	0.349448	14.0922	4.24424e-45	1.14473e-42	fahA, fumarylacetoacetase
ABUW_0071	11430.9	4.10768	0.325117	12.6345	1.3631e-36	2.33957e-34	amino acid permease
ABUW_0072	100.235	0.517611	0.216886	2.38655	0.0170071	0.0588084	hypothetical protein
ABUW_0073	59.2183	0.543312	0.307319	1.76791	0.0770764	0.186326	zigA, zinc metallochaperone GTPase ZigA
ABUW_0074	522.841	-1.08103	0.162934	-6.63477	3.25006e-11	1.04002e-09	acyltransferase
ABUW_0075	1371.69	0.444839	0.174248	2.55291	0.0106826	0.0414568	hutC, histidine utilization repressor
ABUW_0076	520.939	0.400406	0.166744	2.40132	0.0163361	0.0572486	HutD family protein
ABUW_0077	19353.6	3.62418	0.401296	9.03119	1.69812e-19	1.3086e-17	hutU, urocanate hydratase
ABUW_0078	5981.73	3.16364	0.232243	13.6221	2.96018e-42	7.45176e-40	hutH, histidine ammonia-lyase
ABUW_0079	2196.56	2.26301	0.260902	8.67377	4.18028e-18	2.8187e-16	amino acid permease
ABUW_0080	582.104	1.79778	0.310936	5.78182	7.38958e-09	1.64136e-07	imidazolonepropionase
ABUW_0081	267.244	1.29972	0.304844	4.26354	2.01214e-05	0.000211639	hutG, formimidoylglutamase
ABUW_0082	663.461	-0.487578	0.281941	-1.72936	0.0837443	0.197617	DUF885 domain-containing protein
ABUW_0083	422.165	-0.790044	0.235966	-3.34812	0.000813606	0.00523369	HAD family hydrolase
ABUW_0084	748.419	-0.67523	0.190384	-3.54667	0.00039013	0.0028384	murI, glutamate racemase
ABUW_0085	74.8853	-0.271484	0.348181	-0.779722	0.435554	0.615015	hypothetical protein
ABUW_0086	1288.8	-0.341316	0.147424	-2.31519	0.0206025	0.0682413	DNA cytosine methyltransferase
ABUW_0087	5633.53	-0.771521	0.238271	-3.238	0.0012037	0.00726066	ATP-binding protein
ABUW_0088	6726.8	-0.434129	0.271393	-1.59963	0.10968	0.240506	hypothetical protein
ABUW_0089	24960	-0.438198	0.14786	-2.96359	0.0030407	0.0151473	glmS, glutamine--fructose-6-phosphate transaminase
ABUW_0090	8081.27	-0.0656265	0.297371	-0.220689	0.825335	0.9028	glmU, bifunctional UDP-N-acetylglucosamine
ABUW_0091	1854.45	-0.436623	0.124298	-3.5127	0.000443574	0.00313658	phosphatidylglycerophosphatase A
ABUW_0092	2701.66	-0.350014	0.269376	-1.29935	0.193823	0.361778	thiL, thiamine-phosphate kinase
ABUW_0093	5946.3	0.463602	0.281232	1.64847	0.0992564	0.223757	nusB, transcription antitermination factor NusB
ABUW_0094	6201.77	0.374381	0.232799	1.60817	0.107797	0.237342	ribE, 6,7-dimethyl-8-ribityllumazine synthase
ABUW_0095	10573.2	0.380846	0.230405	1.65294	0.0983427	0.222268	bifunctional
ABUW_0096	9104.25	0.249031	0.216532	1.15009	0.250107	0.426946	hypothetical protein
ABUW_0097	4409.08	0.352791	0.127757	2.76141	0.00575524	0.0254769	serB, phosphoserine phosphatase SerB
ABUW_0098	9780.14	-0.296906	0.214833	-1.38203	0.166962	0.327166	hypothetical protein
ABUW_0099	6640.45	0.0221589	0.196579	0.112723	0.91025	0.949175	hypothetical protein
ABUW_0100	513.209	0.183712	0.203646	0.902118	0.366994	0.555541	D-tyrosyl-tRNA(Tyr) deacylase
ABUW_0101	4036.98	-0.464032	0.284156	-1.63302	0.102465	0.229211	pncB, nicotinate phosphoribosyltransferase
ABUW_0102	1305.88	-0.0160978	0.223266	-0.0721013	0.942521	0.965403	sulfurtransferase
ABUW_0103	2644.43	0.00991759	0.193939	0.0511376	0.959216	0.973918	psd, phosphatidylserine decarboxylase
ABUW_0104	4562.11	0.821983	0.218901	3.75504	0.00017331	0.00141957	alpha/beta fold hydrolase
ABUW_0105	1596.75	-0.336331	0.152292	-2.20846	0.0272125	0.0853442	phoR, phosphate regulon sensor histidine kinase PhoR
ABUW_0106	999.014	0.210812	0.262531	0.802998	0.421976	0.602413	phoB, phosphate regulon transcriptional regulator
ABUW_0107	755.077	-0.0201972	0.146008	-0.13833	0.88998	0.938187	TetR/AcrR family transcriptional regulator
ABUW_0108	1157.79	-0.126569	0.267682	-0.472835	0.636331	0.773535	SDR family NAD(P)-dependent oxidoreductase
ABUW_0109	1654.94	0.0633711	0.170098	0.372556	0.709479	0.827105	MATE family efflux transporter
ABUW_0110	2518.58	-0.176234	0.266227	-0.661967	0.507992	0.676368	pyridoxal phosphate-dependent aminotransferase
ABUW_0111	2017.21	0.453849	0.207336	2.18896	0.0285999	0.0891033	DUF445 domain-containing protein
ABUW_0112	1242.46	0.681573	0.242848	2.80658	0.00500703	0.0226155	hypothetical protein
ABUW_0113	1304.92	0.328145	0.177615	1.84751	0.0646729	0.164448	DUF924 domain-containing protein
ABUW_0114	3987.27	-0.30553	0.185475	-1.64728	0.0995	0.224172	glutamate--cysteine ligase
ABUW_0115	1416.77	-0.36111	0.172418	-2.09439	0.0362256	0.107453	disulfide bond formation protein B
ABUW_0116	2845.01	-0.979648	0.15956	-6.13967	8.26922e-10	2.09561e-08	type VI secretion system tip protein VgrG
ABUW_0117	5940.1	-1.66684	0.344515	-4.83823	1.31e-06	1.95515e-05	LysM peptidoglycan-binding domain-containing
ABUW_0118	1028.58	-1.28338	0.486054	-2.64041	0.0082805	0.0335845	hypothetical protein
ABUW_0119	1489.31	-0.753656	0.235636	-3.19839	0.00138198	0.0080159	hypothetical protein
ABUW_0120	1666.25	-1.76881	0.346173	-5.10963	3.22791e-07	5.49035e-06	DUF1311 domain-containing protein
ABUW_0121	3876.91	-1.48952	0.228426	-6.52082	6.99253e-11	2.18213e-09	SH3 domain-containing protein
ABUW_0122	1261.73	0.550772	0.186146	2.95882	0.00308823	0.0153034	hypothetical protein
ABUW_0123	482.033	0.204284	0.181011	1.12857	0.259078	0.437904	esterase
ABUW_0124	3372.48	0.207362	0.129254	1.6043	0.108649	0.238661	parE, DNA topoisomerase IV subunit B
ABUW_0125	224.529	-0.181767	0.222113	-0.818352	0.413156	0.596435	ureidoglycolate lyase
ABUW_0126	108.993	0.032559	0.245181	0.132796	0.894355	0.94078	allantoicase
ABUW_0127	80.5686	-0.0312565	0.300081	-0.10416	0.917042	0.953064	hpxO, FAD-dependent urate hydroxylase HpxO
ABUW_0128	1811.41	0.359099	0.269628	1.33183	0.182915	0.349076	ion channel protein Tsx
ABUW_0129	200.798	0.344182	0.242887	1.41704	0.15647	0.311127	purine permease
ABUW_0130	29.8369	0.626773	0.340472	1.8409	0.0656366	0.166115	uraH, hydroxyisourate hydrolase
ABUW_0131	26.1171	0.495236	0.372844	1.32827	0.18409	0.34971	uraD, 2-oxo-4-hydroxy-4-carboxy-5-ureidoimidazoline
ABUW_0132	299.127	-0.161199	0.171874	-0.93789	0.348301	0.538023	puuE, allantoinase PuuE
ABUW_0133	77289.3	0.231492	0.262727	0.881111	0.378258	0.567011	HPF/RaiA family ribosome-associated protein
ABUW_0134	2608.64	0.124279	0.230488	0.539199	0.589749	0.740324	ankyrin repeat domain-containing protein
ABUW_0135	5413.78	-0.099353	0.112927	-0.879803	0.378966	0.567398	transporter
ABUW_0136	4019.79	-0.188551	0.146789	-1.28451	0.198964	0.368097	dsbD, protein-disulfide reductase DsbD
ABUW_0137	827.541	-0.789265	0.170918	-4.61779	3.8785e-06	4.86553e-05	GGDEF domain-containing protein
ABUW_0138	1401.97	0.0287179	0.158648	0.181017	0.856354	0.919941	alpha/beta hydrolase
ABUW_0139	10138.9	0.756068	0.127013	5.95269	2.63764e-09	6.34378e-08	DUF2147 domain-containing protein
ABUW_0140	1438.33	-0.0679245	0.197913	-0.343203	0.731446	0.842394	arsenate reductase
ABUW_0141	1970.21	0.263682	0.202311	1.30335	0.192456	0.360473	xth, exodeoxyribonuclease III
ABUW_0142	2461.68	0.588436	0.307608	1.91294	0.0557554	0.148891	pyrE, orotate phosphoribosyltransferase
ABUW_0143	815.261	0.548468	0.251919	2.17716	0.0294686	0.091133	TonB-dependent siderophore receptor
ABUW_0144	94.2313	-0.0878016	0.2921	-0.300587	0.763729	0.862445	DUF1737 domain-containing protein
ABUW_0145	1432.95	-0.0249307	0.161269	-0.154591	0.877144	0.931148	gshB, glutathione synthase
ABUW_0146	2640.01	0.220187	0.190566	1.15544	0.247912	0.424928	murG, undecaprenyldiphospho-muramoylpentapeptide
ABUW_0147	5779.1	-0.0537861	0.17505	-0.307262	0.758644	0.859478	murC, UDP-N-acetylmuramate--L-alanine ligase
ABUW_0148	4167.97	-0.343535	0.172503	-1.99148	0.0464285	0.130442	D-alanine--D-alanine ligase
ABUW_0149	3299.62	-0.284324	0.165666	-1.71625	0.0861171	0.20242	cell division protein FtsQ/DivIB
ABUW_0150	11874.9	-0.577526	0.115209	-5.01285	5.36294e-07	8.72864e-06	ftsA, cell division protein FtsA
ABUW_0151	32953.8	-0.0796382	0.164282	-0.484766	0.627843	0.769969	ftsZ, cell division protein FtsZ
ABUW_0152	2178.94	-0.0101723	0.255398	-0.0398293	0.968229	0.979645	UDP-3-O-acyl-N-acetylglucosamine deacetylase
ABUW_0153	1717.87	-1.02249	0.515718	-1.98265	0.0474069	0.132071	DUF721 domain-containing protein
ABUW_0154	2702.98	-0.113306	0.363549	-0.311666	0.755295	0.856454	M23 family metallopeptidase
ABUW_0155	33104.6	-0.0582175	0.119152	-0.488597	0.625127	0.768136	aceE, pyruvate dehydrogenase (acetyl-transferring),
ABUW_0156	30556.3	0.0162452	0.195868	0.0829394	0.9339	0.96035	2-oxo acid dehydrogenase subunit E2
ABUW_0157	396.387	-0.255084	0.410806	-0.620935	0.534642	0.697344	hypothetical protein
ABUW_0158	451.538	0.141639	0.199897	0.708556	0.4786	0.654069	TMEM165/GDT1 family protein
ABUW_0159	1128.6	0.238354	0.175734	1.35633	0.174993	0.337818	TonB-dependent siderophore receptor
ABUW_0160	435.381	-0.848908	0.210646	-4.03001	5.57733e-05	0.00052	MBL fold metallo-hydrolase
ABUW_0161	109.493	-0.463025	0.225564	-2.05275	0.0400969	0.115931	YkgJ family cysteine cluster protein
ABUW_0162	12103.6	0.45135	0.189513	2.38163	0.0172363	0.0592885	guaB, IMP dehydrogenase
ABUW_0163	12534.4	0.0137717	0.191943	0.0717488	0.942802	0.965403	glmM, phosphoglucosamine mutase
ABUW_0164	3524.86	0.299006	0.273178	1.09455	0.273715	0.455664	pdxH, pyridoxamine 5'-phosphate oxidase
ABUW_0165	1411.82	-0.234701	0.163823	-1.43265	0.151957	0.304075	recJ, single-stranded-DNA-specific exonuclease RecJ
ABUW_0166	56564.4	0.603315	0.217717	2.7711	0.00558674	0.0248475	putative porin
ABUW_0167	6116.84	0.247482	0.165691	1.49364	0.135269	0.281419	prfB, peptide chain release factor 2
ABUW_0169	814.941	-0.179484	0.187857	-0.955429	0.339361	0.528689	helix-turn-helix transcriptional regulator
ABUW_0170	1135.14	0.0334162	0.27046	0.123553	0.901669	0.944963	alkene reductase
ABUW_0171	1019.07	-0.21998	0.135595	-1.62232	0.104734	0.232583	3-deoxy-D-manno-octulosonic acid transferase
ABUW_0172	337.498	-0.44898	0.183468	-2.44718	0.0143977	0.0521245	16S rRNA (uracil(1498)-N(3))-methyltransferase
ABUW_0173	2481.43	-0.044227	0.195134	-0.226649	0.820697	0.899289	mechanosensitive ion channel family protein
ABUW_0174	1233.54	-0.128349	0.193469	-0.663408	0.507069	0.676124	DUF805 domain-containing protein
ABUW_0175	13018.5	1.43085	0.488693	2.92792	0.00341234	0.0165192	acs, acetate--CoA ligase
ABUW_0176	177.85	-0.18638	0.204247	-0.912526	0.361492	0.551068	cysteine hydrolase
ABUW_0177	191.578	-0.370835	0.212759	-1.74298	0.0813368	0.194139	winged helix-turn-helix transcriptional
ABUW_0178	147.473	0.113885	0.188553	0.603997	0.545845	0.707784	sfnG, dimethyl sulfone monooxygenase SfnG
ABUW_0179	95.8134	-0.029977	0.251243	-0.119315	0.905026	0.9464	msuE, FMN reductase
ABUW_0180	2383.55	0.278524	0.140068	1.98849	0.0467574	0.130685	response regulator transcription factor
ABUW_0181	12225.7	-1.88468	0.321902	-5.85482	4.77531e-09	1.08624e-07	hypothetical protein
ABUW_0182	3236.11	0.626547	0.262819	2.38395	0.0171279	0.0590638	hybrid sensor histidine kinase/response
ABUW_0183	8003.81	0.828438	0.555987	1.49003	0.136216	0.282566	DUF485 domain-containing protein
ABUW_0184	41164.1	2.07554	0.617959	3.3587	0.000783089	0.00508941	cation acetate symporter
ABUW_0185	308.105	-0.438169	0.230874	-1.89787	0.0577138	0.151866	hypothetical protein
ABUW_0186	6116.09	-0.295623	0.194958	-1.51634	0.129433	0.272292	betT, choline BCCT transporter BetT
ABUW_0187	48232.2	1.05927	0.219274	4.8308	1.35984e-06	2.02155e-05	omp33-36, porin Omp33-36
ABUW_0188	468.81	-0.19026	0.192556	-0.988076	0.323115	0.511536	GGDEF domain-containing protein
ABUW_0189	5128.08	0.212254	0.245961	0.862961	0.388159	0.575043	uvrA, excinuclease ABC subunit UvrA
ABUW_0190	357.733	-0.453133	0.228646	-1.98181	0.0475003	0.132071	TetR/AcrR family transcriptional regulator
ABUW_0191	1308.79	-0.413878	0.172517	-2.39906	0.016437	0.0573624	zinc-binding dehydrogenase
ABUW_0192	123.944	-1.20576	0.268426	-4.49197	7.05681e-06	8.24969e-05	DUF1304 domain-containing protein
ABUW_0193	194.83	-0.75774	0.238884	-3.172	0.00151394	0.00866743	GlpM family protein
ABUW_0194	1094.99	-0.301579	0.13637	-2.21147	0.0270032	0.0848992	tenA, thiaminase II
ABUW_0195	4299.24	-0.169551	0.200971	-0.84366	0.398859	0.582402	DUF475 domain-containing protein
ABUW_0196	2546.97	0.0095069	0.140069	0.0678732	0.945887	0.966622	MFS transporter
ABUW_0197	13084.4	-0.0895637	0.136261	-0.657293	0.510993	0.678687	ssb, single-stranded DNA-binding protein
ABUW_0198	129.55	1.03196	0.251258	4.10717	4.00542e-05	0.000388804	AzlD domain-containing protein
ABUW_0199	396.147	1.62342	0.260929	6.22167	4.91892e-10	1.29887e-08	AzlC family ABC transporter permease
ABUW_0200	197.761	0.828751	0.22902	3.61869	0.0002961	0.00225418	helix-turn-helix transcriptional regulator
ABUW_0201	2291.32	0.531104	0.441435	1.20313	0.228925	0.405071	amino acid permease
ABUW_0202	330.02	0.529652	0.298967	1.77161	0.0764601	0.185429	PLP-dependent aminotransferase family protein
ABUW_0203	2041.94	1.04926	0.276995	3.788	0.000151867	0.00127151	gabT, 4-aminobutyrate--2-oxoglutarate transaminase
ABUW_0204	5223.3	0.431551	0.223509	1.9308	0.0535076	0.144524	NAD-dependent succinate-semialdehyde
ABUW_0205	2036.42	-0.254475	0.219686	-1.15836	0.246717	0.423455	LysR family transcriptional regulator
ABUW_0206	3726.2	0.198085	0.173858	1.13935	0.254559	0.432359	hydrolase
ABUW_0207	371.324	0.0505921	0.17056	0.296624	0.766753	0.863999	pirin family protein
ABUW_0208	9892.97	-0.854247	0.188701	-4.52699	5.98285e-06	7.14912e-05	FAD-dependent oxidoreductase
ABUW_0209	1230.86	-1.26235	0.199605	-6.32423	2.54499e-10	7.11844e-09	class I SAM-dependent methyltransferase
ABUW_0210	1210.54	-0.535417	0.146493	-3.65489	0.000257291	0.00201981	GFA family protein
ABUW_0212	67.1314	0.496941	0.379616	1.30906	0.190513	0.358256	tRNA-Thr
ABUW_0213	876.308	1.24256	0.270631	4.59132	4.40441e-06	5.4528e-05	MFS transporter
ABUW_0214	362.103	-0.125597	0.303943	-0.413225	0.679442	0.8078	LysR family transcriptional regulator
ABUW_0215	394.234	-0.35259	0.153475	-2.29738	0.0215969	0.0707898	DMT family transporter
ABUW_0216	1096.33	0.13256	0.137578	0.963522	0.335286	0.524892	hypothetical protein
ABUW_0217	534.292	0.272314	0.154769	1.75949	0.0784947	0.189028	hypothetical protein
ABUW_0218	434.655	0.205914	0.170203	1.20981	0.226351	0.402155	aldo/keto reductase
ABUW_0219	300.975	0.119602	0.225109	0.531309	0.595205	0.745685	AraC family transcriptional regulator
ABUW_0222	13.9576	-0.489599	0.513842	-0.952821	0.340681	0.529823	TetR/AcrR family transcriptional regulator
ABUW_0223	99.5349	0.0448683	0.223772	0.200509	0.841083	0.911575	carboxymuconolactone decarboxylase family
ABUW_0224	220.862	-1.55483	0.474723	-3.27524	0.00105573	0.00651379	helix-turn-helix transcriptional regulator
ABUW_0225	367.726	-0.219563	0.226584	-0.96901	0.33254	0.522109	hypothetical protein
ABUW_0226	74.0668	-0.46809	0.374385	-1.25029	0.211193	0.384136	hypothetical protein
ABUW_0227	155.701	0.189708	0.220508	0.860321	0.389612	0.575685	helix-turn-helix transcriptional regulator
ABUW_0228	97.4056	-0.162527	0.308437	-0.526936	0.598238	0.747844	NAD(P)H-dependent oxidoreductase
ABUW_0229	375.365	-1.0601	0.35172	-3.01406	0.0025778	0.0133706	AraC family transcriptional regulator
ABUW_0230	297.07	-0.163311	0.281503	-0.58014	0.56182	0.719548	GNAT family N-acetyltransferase
ABUW_0231	10.9212	-0.468217	0.685904	-0.682628	0.494842	0.667092	tRNA-Ser
ABUW_0232	3128.52	0.0961262	0.138765	0.692727	0.488481	0.662537	potassium transporter Kup
ABUW_0233	3053.08	0.599135	0.390652	1.53368	0.125108	0.265249	hypothetical protein
ABUW_0234	1785.52	-0.118343	0.157554	-0.751123	0.452578	0.630371	DNA/RNA non-specific endonuclease
ABUW_0235	298.959	-0.108903	0.206974	-0.526168	0.598771	0.748147	LysE family translocator
ABUW_0236	594.411	-0.262557	0.150627	-1.7431	0.0813166	0.194139	hypothetical protein
ABUW_0237	2190.93	0.289266	0.176457	1.6393	0.101152	0.227215	aqpZ, aquaporin Z
ABUW_0238	418.116	-0.250897	0.39181	-0.640354	0.521943	0.687217	AraC family transcriptional regulator
ABUW_0239	43.2969	0.404855	0.327741	1.23529	0.216723	0.391928	hypothetical protein
ABUW_0240	2006.5	0.136613	0.156871	0.87086	0.38383	0.571283	hisF, imidazole glycerol phosphate synthase subunit
ABUW_0241	1408.79	0.352747	0.209144	1.68662	0.0916757	0.211594	homoserine kinase
ABUW_0242	616.861	0.101004	0.176338	0.572787	0.566789	0.723283	DUF1294 domain-containing protein
ABUW_0243	3172.2	0.0238455	0.204097	0.116834	0.906992	0.947648	membrane protein
ABUW_0244	284.915	1.29679	0.249285	5.20203	1.97123e-07	3.49454e-06	DMT family transporter
ABUW_0245	171.887	-0.562519	0.250819	-2.24273	0.0249144	0.0795238	helix-turn-helix transcriptional regulator
ABUW_0246	3476.97	0.0961122	0.298549	0.321931	0.747505	0.851823	hisA, 1-(5-phosphoribosyl)-5-[(5-
ABUW_0247	550.83	-1.09747	0.223188	-4.91725	8.77697e-07	1.35827e-05	3'-5' exonuclease domain-containing protein 2
ABUW_0248	2522.55	-0.227742	0.192227	-1.18475	0.236115	0.412727	DUF805 domain-containing protein
ABUW_0249	1514.69	0.578385	0.392554	1.47339	0.140645	0.288943	hisH, imidazole glycerol phosphate synthase subunit
ABUW_0250	4154.97	0.374144	0.178214	2.09941	0.0357804	0.106467	hisB, imidazoleglycerol-phosphate dehydratase HisB
ABUW_0251	4209.5	0.422687	0.135994	3.10814	0.00188268	0.0104391	acetyl-CoA sensor PanZ family protein
ABUW_0252	105.769	-0.285704	0.312835	-0.913273	0.361099	0.550913	tRNA-Phe
ABUW_0253	38.421	-0.513315	0.407434	-1.25987	0.207715	0.379821	tRNA-Phe
ABUW_0254	265.01	-0.348606	0.250449	-1.39192	0.163946	0.322594	GNAT family acetyltransferase
ABUW_0255	65485.7	-0.412741	0.33879	-1.21828	0.223117	0.399474	acetyl-CoA hydrolase/transferase family protein
ABUW_0256	7185.21	0.176927	0.149868	1.18055	0.237781	0.41357	HAMP domain-containing protein
ABUW_0257	17058.5	0.0368734	0.199224	0.185085	0.853162	0.918865	ompR, two-component system response regulator OmpR
ABUW_0258	11781	-0.0755544	0.173365	-0.435812	0.662973	0.794979	RNA-binding transcriptional accessory protein
ABUW_0259	2236.06	-0.456142	0.238493	-1.9126	0.0557997	0.148904	bifunctional SulP family inorganic anion
ABUW_0260	2911.84	-1.02141	0.25641	-3.98352	6.79013e-05	0.00061782	SDR family NAD(P)-dependent oxidoreductase
ABUW_0261	1642.98	-0.11647	0.193217	-0.602791	0.546648	0.708353	aminotransferase class I/II-fold pyridoxal
ABUW_0262	33096.8	0.284815	0.117424	2.42552	0.0152864	0.0548682	ettA, energy-dependent translational throttle protein
ABUW_0263	5087.42	0.187239	0.217537	0.86072	0.389392	0.575685	hypothetical protein
ABUW_0264	779.894	-0.238777	0.182474	-1.30855	0.190686	0.358357	hypothetical protein
ABUW_0265	632.634	-0.255138	0.2944	-0.866639	0.38614	0.572688	hypothetical protein
ABUW_0266	101.465	0.457311	0.230737	1.98196	0.0474841	0.132071	TolC family protein
ABUW_0267	137.12	0.0317424	0.195353	0.162488	0.870922	0.928459	efflux RND transporter periplasmic adaptor
ABUW_0268	456.899	0.318671	0.190867	1.66959	0.0949996	0.216618	CusA/CzcA family heavy metal efflux RND
ABUW_0269	2015.02	0.227906	0.157073	1.45095	0.146794	0.297687	cation transporter
ABUW_0270	1785.36	0.136335	0.140585	0.969772	0.33216	0.521946	hypothetical protein
ABUW_0271	1915.69	-0.314342	0.380168	-0.82685	0.408322	0.592097	hypothetical protein
ABUW_0272	79.247	0.274031	0.596543	0.459365	0.645972	0.782011	tRNA-Glu
ABUW_0273	53.4371	-0.447575	0.304831	-1.46827	0.14203	0.290779	tRNA-Glu
ABUW_0274	818.817	-0.459108	0.341004	-1.34634	0.178192	0.34207	hypothetical protein
ABUW_0275	2707.17	0.445821	0.226089	1.97189	0.0486225	0.134308	amino acid permease
ABUW_0276	171.703	-0.387518	0.317021	-1.22237	0.221567	0.397831	tRNA-Glu
ABUW_0277	91.201	-0.301445	0.273838	-1.10081	0.270978	0.452332	tRNA-Ala
ABUW_0278	7394.15	0.386283	0.222812	1.73367	0.0829762	0.196561	glutamate--tRNA ligase
ABUW_0279	10075.8	-0.32138	0.177204	-1.81362	0.0697359	0.173802	hypothetical protein
ABUW_0280	519.419	-0.542062	0.225751	-2.40115	0.0163437	0.0572486	sulfate ABC transporter substrate-binding
ABUW_0281	2744.92	-0.242968	0.203818	-1.19208	0.233229	0.410303	rsmH, 16S rRNA (cytosine(1402)-N(4))-methyltransferase
ABUW_0282	875.674	-0.240118	0.169354	-1.41784	0.156237	0.310827	ftsL, cell division protein FtsL
ABUW_0283	5639.03	-0.356642	0.110849	-3.21736	0.00129375	0.00764507	ftsI, penicillin-binding protein PBP3
ABUW_0284	3112.11	-0.240883	0.135847	-1.77319	0.0761974	0.184911	UDP-N-acetylmuramoyl-L-alanyl-D-glutamate--2,
ABUW_0285	2622.24	0.145492	0.176352	0.825013	0.409364	0.592245	murF, UDP-N-acetylmuramoyl-tripeptide--D-alanyl-D-
ABUW_0286	4941.48	-0.325969	0.42725	-0.762946	0.445496	0.623281	phospho-N-acetylmuramoyl-pentapeptide-
ABUW_0287	293.837	0.0210186	0.294797	0.0712987	0.94316	0.965403	hypothetical protein
ABUW_0288	1006.66	0.3261	0.151943	2.14619	0.0318576	0.0971681	methyltransferase domain-containing protein
ABUW_0289	8089.48	0.284016	0.224263	1.26644	0.205355	0.376356	ponA, penicillin-binding protein PBP1a
ABUW_0290	1165.53	-0.641149	0.295091	-2.17272	0.0298017	0.0920124	pilus assembly protein PilM
ABUW_0291	182.614	-0.904349	0.475648	-1.9013	0.0572626	0.1511	PilN domain-containing protein
ABUW_0292	303.632	-0.569089	0.238672	-2.3844	0.017107	0.0590456	type 4a pilus biogenesis protein PilO
ABUW_0293	135.99	-0.247214	0.203803	-1.213	0.225128	0.401172	pilus assembly protein PilP
ABUW_0294	1167.86	-0.646846	0.154279	-4.19269	2.75666e-05	0.000277577	type IV pilus secretin PilQ family protein
ABUW_0295	1703.39	-0.305636	0.222895	-1.37121	0.170309	0.331813	aroK, shikimate kinase AroK
ABUW_0296	3652.54	-0.221883	0.154021	-1.4406	0.149698	0.301955	aroB, 3-dehydroquinate synthase
ABUW_0297	3231.23	-0.12338	0.21211	-0.581681	0.560782	0.719127	hypothetical protein
ABUW_0298	18251.4	-0.304035	0.161265	-1.88532	0.0593867	0.154972	gltB, glutamate synthase large subunit
ABUW_0299	5201.79	-0.393764	0.367608	-1.07115	0.2841	0.46866	FAD-dependent oxidoreductase
ABUW_0300	95.131	0.082261	0.237332	0.346606	0.728887	0.840134	metal-dependent hydrolase
ABUW_0301	8115.49	0.639204	0.157673	4.05398	5.03542e-05	0.000476535	LemA family protein
ABUW_0302	3650.3	0.233704	0.368805	0.633678	0.526291	0.690745	TPM domain-containing protein
ABUW_0303	598.816	0.0814019	0.384067	0.211947	0.832148	0.906737	TPM domain-containing protein
ABUW_0304	879.759	0.14962	0.217351	0.688377	0.491215	0.664813	pilin
ABUW_0305	1472.41	-0.1534	0.221382	-0.692917	0.488361	0.662537	O-antigen ligase family protein
ABUW_0306	4041.04	-0.44774	0.125103	-3.57897	0.000344945	0.00256906	bfr, bacterioferritin
ABUW_0307	363.719	0.364195	0.333885	1.09078	0.27537	0.457255	bacterioferritin-associated ferredoxin
ABUW_0308	1144.73	0.477733	0.256261	1.86424	0.0622876	0.159348	RidA family protein
ABUW_0309	11909.8	0.0383085	0.199005	0.1925	0.84735	0.915478	bifunctional (p)ppGpp
ABUW_0310	4798.6	0.250405	0.227525	1.10056	0.271088	0.452332	rpoZ, DNA-directed RNA polymerase subunit omega
ABUW_0311	3451.33	0.384114	0.232	1.65567	0.0977896	0.221641	gmk, guanylate kinase
ABUW_0312	3280.94	-0.131553	0.272068	-0.48353	0.628719	0.770794	ispH, 4-hydroxy-3-methylbut-2-enyl diphosphate
ABUW_0313	36.0044	-0.665632	0.308578	-2.1571	0.030998	0.0950841	GspH/FimT family pseudopilin
ABUW_0314	35.1597	0.24299	0.368909	0.658673	0.510106	0.677748	pilV, type IV pilus modification protein PilV
ABUW_0315	98.4062	0.200735	0.254751	0.787965	0.430717	0.610277	PilW family protein
ABUW_0316	108.563	-0.216504	0.224697	-0.963539	0.335277	0.524892	hypothetical protein
ABUW_0317	1792.99	-0.427922	0.160875	-2.65996	0.007815	0.0320059	VWA domain-containing protein
ABUW_0318	208.593	-0.500986	0.272985	-1.83522	0.0664735	0.167559	prepilin-type N-terminal cleavage/methylation
ABUW_0319	238.945	-0.596709	0.179663	-3.32127	0.000896088	0.00568677	prepilin-type N-terminal cleavage/methylation
ABUW_0320	9938.15	0.701295	0.174106	4.02798	5.62571e-05	0.000521934	rpsP, 30S ribosomal protein S16
ABUW_0321	29195.7	0.348318	0.17885	1.94754	0.05147	0.140224	rimM, ribosome maturation factor RimM
ABUW_0322	30407.6	0.36073	0.187578	1.92309	0.0544683	0.14649	trmD, tRNA (guanosine(37)-N1)-methyltransferase TrmD
ABUW_0323	41200.1	0.37886	0.224107	1.69053	0.0909269	0.210453	rplS, 50S ribosomal protein L19
ABUW_0324	462.473	1.5307	0.18573	8.24153	1.70019e-16	9.44108e-15	triacylglycerol lipase
ABUW_0325	178.079	-0.699371	0.290489	-2.40756	0.0160595	0.0567266	lipase secretion chaperone
ABUW_0326	1141.64	0.329403	0.376871	0.874048	0.382092	0.569818	truB, tRNA pseudouridine(55) synthase TruB
ABUW_0327	547.532	0.0278694	0.27252	0.102266	0.918546	0.953651	TSUP family transporter
ABUW_0328	4943.95	-0.100921	0.1975	-0.510996	0.609354	0.755391	hemerythrin domain-containing protein
ABUW_0329	1767.2	0.150832	0.143869	1.0484	0.294456	0.480702	EamA family transporter
ABUW_0330	882.74	-0.401224	0.25584	-1.56827	0.116819	0.251631	EamA family transporter
ABUW_0331	13669.4	0.0910962	0.199615	0.456359	0.648132	0.783151	serA, phosphoglycerate dehydrogenase
ABUW_0332	5066.85	0.00171269	0.175402	0.00976435	0.992209	0.994731	FAD-binding oxidoreductase
ABUW_0333	1353.65	0.185227	0.123309	1.50214	0.133062	0.277745	hypothetical protein
ABUW_0334	467.949	0.509584	0.387311	1.3157	0.188275	0.355545	antibiotic biosynthesis monooxygenase
ABUW_0335	392.579	0.45309	0.191304	2.36844	0.0178635	0.0610429	NAD(P)H-dependent oxidoreductase
ABUW_0336	386.571	-0.0787325	0.182392	-0.431667	0.665984	0.796774	hypothetical protein
ABUW_0337	3759.45	1.52565	0.235315	6.48345	8.9647e-11	2.70806e-09	MFS transporter
ABUW_0338	2407.18	-0.781983	0.216073	-3.61907	0.000295659	0.00225418	yccS, TIGR01666 family membrane protein
ABUW_0339	5110.44	0.165246	0.265344	0.622761	0.533441	0.696658	superoxide dismutase family protein
ABUW_0340	3647.48	-0.515276	0.15026	-3.42923	0.000605287	0.00408489	AI-2E family transporter
ABUW_0341	3741.37	-0.126432	0.265364	-0.476446	0.633757	0.772974	ParA family protein
ABUW_0342	218.971	-0.490258	0.249388	-1.96584	0.0493171	0.135928	endonuclease
ABUW_0343	1720.45	0.276328	0.153023	1.8058	0.0709498	0.176138	hypothetical protein
ABUW_0344	2191.56	-0.0739162	0.167403	-0.441546	0.658817	0.792293	hypothetical protein
ABUW_0345	1218.62	-0.236429	0.127748	-1.85074	0.064207	0.163373	class I SAM-dependent methyltransferase
ABUW_0346	6160.26	-1.06347	0.156694	-6.78696	1.14517e-11	4.0794e-10	hypothetical protein
ABUW_0347	2719.03	1.30081	0.342385	3.79924	0.000145139	0.00122059	amino acid permease
ABUW_0350	51410.7	0.205371	0.232653	0.882736	0.377379	0.566144	Glu/Leu/Phe/Val dehydrogenase
ABUW_0351	10193.3	0.41432	0.181656	2.28079	0.0225609	0.073503	aspartate aminotransferase family protein
ABUW_0352	4255.49	0.266481	0.195021	1.36642	0.171807	0.333201	astA, arginine N-succinyltransferase
ABUW_0353	5411.5	0.758244	0.13904	5.45341	4.94119e-08	9.42319e-07	astD, succinylglutamate-semialdehyde dehydrogenase
ABUW_0354	6533.8	0.678889	0.218458	3.10765	0.00188584	0.0104412	astB, N-succinylarginine dihydrolase
ABUW_0355	3471.26	0.741588	0.252911	2.93221	0.00336562	0.016356	astE, succinylglutamate desuccinylase
ABUW_0356	3344.46	0.408964	0.343454	1.19074	0.233757	0.410733	hypothetical protein
ABUW_0357	58.9729	0.0496057	0.282463	0.175618	0.860594	0.921617	hypothetical protein
ABUW_0358	253.111	0.151433	0.182111	0.831543	0.405667	0.589153	S8 family serine peptidase
ABUW_0359	2468.2	0.0942563	0.160981	0.585511	0.558204	0.716688	hypothetical protein
ABUW_0360	2343.32	0.189338	0.13032	1.45288	0.146258	0.29692	hypothetical protein
ABUW_0361	331.526	0.17315	0.252447	0.685886	0.492785	0.665323	LysR family transcriptional regulator
ABUW_0362	54.1067	0.119369	0.317449	0.376025	0.706898	0.825626	EamA family transporter
ABUW_0363	297.338	-0.609376	0.281842	-2.16212	0.0306087	0.0939661	hypothetical protein
ABUW_0364	3841.73	-1.07944	0.314316	-3.43426	0.000594165	0.00402795	DUF262 domain-containing protein
ABUW_0365	901.492	-1.67816	0.273227	-6.14201	8.14815e-10	2.07888e-08	hypothetical protein
ABUW_0366	11257.5	0.0123966	0.123521	0.10036	0.920058	0.95391	glycine--tRNA ligase subunit beta
ABUW_0367	4465.1	0.191739	0.228743	0.838227	0.401903	0.585489	glyQ, glycine--tRNA ligase subunit alpha
ABUW_0368	161.241	0.203533	0.224622	0.906114	0.364876	0.553563	tetracycline resistance MFS efflux pump
ABUW_0369	635.322	0.491093	0.216181	2.27168	0.0231058	0.0750839	putative DNA modification/repair radical SAM
ABUW_0370	277.165	0.583595	0.169303	3.44704	0.000566765	0.003877	TIGR03915 family putative DNA repair protein
ABUW_0371	594.78	1.76148	0.200367	8.79126	1.47889e-18	1.03413e-16	HPP family protein
ABUW_0372	2042.09	-0.169782	0.241093	-0.704217	0.481298	0.656568	PspC domain-containing protein
ABUW_0373	1044.31	-0.349553	0.173556	-2.01407	0.0440026	0.124805	hypothetical protein
ABUW_0374	6039.5	0.0426897	0.142712	0.299133	0.764839	0.862853	acyl-CoA dehydrogenase C-terminal
ABUW_0375	9182.73	-0.154603	0.184164	-0.839485	0.401197	0.584685	hypothetical protein
ABUW_0376	867.599	-0.0469918	0.281595	-0.166877	0.867467	0.926869	aroE, shikimate dehydrogenase
ABUW_0377	4626.45	-0.488149	0.2515	-1.94095	0.0522641	0.141469	hemF, oxygen-dependent coproporphyrinogen oxidase
ABUW_0378	1993.25	0.0868628	0.129137	0.672639	0.501177	0.671794	ribA, GTP cyclohydrolase II
ABUW_0379	4745.85	0.319852	0.198684	1.60985	0.107431	0.236673	dxs, 1-deoxy-D-xylulose-5-phosphate synthase
ABUW_0380	6661.03	0.648674	0.235223	2.7577	0.00582097	0.0256775	inositol monophosphatase
ABUW_0381	35925.3	1.6964	0.256885	6.60373	4.00938e-11	1.27222e-09	DEAD/DEAH box helicase
ABUW_0382	219.686	-0.251945	0.314848	-0.80021	0.423589	0.603802	hypothetical protein
ABUW_0383	1953.79	-0.579958	0.48864	-1.18688	0.235274	0.412025	ABC transporter ATP-binding protein
ABUW_0384	2933.81	-0.116987	0.328264	-0.35638	0.721556	0.834509	mlaE, lipid asymmetry maintenance ABC transporter
ABUW_0385	3981.41	-0.0940517	0.255801	-0.367675	0.713116	0.829041	outer membrane lipid asymmetry maintenance
ABUW_0386	10318	0.390775	0.191699	2.03848	0.0415016	0.118931	ABC transporter substrate-binding protein
ABUW_0387	2708.85	0.48166	0.236296	2.03837	0.0415125	0.118931	STAS domain-containing protein
ABUW_0388	1444.88	-0.0270766	0.220166	-0.122982	0.902121	0.945101	magnesium transporter
ABUW_0389	1963.26	0.0110777	0.150109	0.073798	0.941171	0.965164	TIGR00730 family Rossman fold protein
ABUW_0390	1280.65	0.220844	0.151091	1.46166	0.143834	0.293815	NUDIX domain-containing protein
ABUW_0391	548.496	-0.249259	0.150197	-1.65955	0.097005	0.220392	ComF family protein
ABUW_0392	1595.15	0.11723	0.197189	0.594508	0.552172	0.711605	recG, ATP-dependent DNA helicase RecG
ABUW_0393	1144.94	-0.153054	0.149345	-1.02484	0.305439	0.494147	NAD(P)H-binding protein
ABUW_0394	646.975	-0.366306	0.136255	-2.68838	0.00717996	0.0301574	adeT2, putative multidrug efflux protein AdeT2
ABUW_0395	10838.9	0.184491	0.157286	1.17296	0.24081	0.416574	plsB, glycerol-3-phosphate 1-O-acyltransferase PlsB
ABUW_0396	2061.77	0.265802	0.140404	1.89312	0.0583417	0.153091	acyl-CoA thioesterase II
ABUW_0397	2049.88	-0.104663	0.226985	-0.461099	0.644727	0.780786	dicarboxylate/amino acid:cation symporter
ABUW_0398	990.603	-0.135935	0.168371	-0.807357	0.419461	0.600655	metal-dependent hydrolase
ABUW_0399	2669.41	0.299052	0.253081	1.18164	0.237347	0.413422	YihA family ribosome biogenesis GTP-binding
ABUW_0400	568.07	0.0297486	0.213858	0.139104	0.889368	0.938059	Rrf2 family transcriptional regulator
ABUW_0401	3572.34	1.14927	0.354347	3.24335	0.00118135	0.00714406	flavohemoprotein
ABUW_0402	3666.81	0.466699	0.136503	3.41897	0.00062858	0.00421584	DUF853 domain-containing protein
ABUW_0403	935.15	0.539634	0.245612	2.1971	0.0280131	0.0875642	PLP-dependent transferase
ABUW_0404	183.921	-0.632193	0.234661	-2.69407	0.00705847	0.0297464	type 1 glutamine amidotransferase
ABUW_0405	25886.4	0.911295	0.217918	4.18183	2.89177e-05	0.000288108	rpsJ, 30S ribosomal protein S10
ABUW_0406	56542.9	0.781503	0.211374	3.69725	0.00021795	0.0017436	rplC, 50S ribosomal protein L3
ABUW_0407	33199.6	0.838772	0.199717	4.1998	2.67147e-05	0.0002719	rplD, 50S ribosomal protein L4
ABUW_0408	18560.9	0.851074	0.229446	3.70925	0.00020787	0.00167718	rplW, 50S ribosomal protein L23
ABUW_0409	53377.6	0.970476	0.202309	4.79701	1.61054e-06	2.32021e-05	rplB, 50S ribosomal protein L2
ABUW_0410	18812.6	0.835568	0.208528	4.00698	6.15004e-05	0.000566117	rpsS, 30S ribosomal protein S19
ABUW_0411	16306.6	1.01924	0.210608	4.83954	1.30138e-06	1.95e-05	rplV, 50S ribosomal protein L22
ABUW_0412	44522	0.736489	0.195212	3.77277	0.000161444	0.00133981	rpsC, 30S ribosomal protein S3
ABUW_0413	23486.8	0.706229	0.187001	3.77661	0.00015898	0.00132649	rplP, 50S ribosomal protein L16
ABUW_0414	11931.6	0.487903	0.270587	1.80313	0.0713681	0.176944	rpmC, 50S ribosomal protein L29
ABUW_0415	20662	0.842311	0.275359	3.05896	0.00222106	0.0118289	rpsQ, 30S ribosomal protein S17
ABUW_0416	19941.1	0.722237	0.214627	3.36508	0.000765226	0.00500832	rplN, 50S ribosomal protein L14
ABUW_0417	25883.6	0.670229	0.233358	2.8721	0.0040775	0.0191978	rplX, 50S ribosomal protein L24
ABUW_0418	38995.1	0.434654	0.170669	2.54677	0.0108726	0.0420213	rplE, 50S ribosomal protein L5
ABUW_0419	22829.7	0.496529	0.19304	2.57215	0.0101069	0.0396711	rpsN, 30S ribosomal protein S14
ABUW_0420	27932.7	0.722745	0.273935	2.63838	0.00833028	0.0337501	rpsH, 30S ribosomal protein S8
ABUW_0421	43739.2	0.589649	0.163913	3.59733	0.000321503	0.00241351	rplF, 50S ribosomal protein L6
ABUW_0422	22141.8	0.815451	0.13587	6.0017	1.95258e-09	4.75675e-08	rplR, 50S ribosomal protein L18
ABUW_0423	32234.7	0.634167	0.179412	3.53469	0.000408255	0.00291964	rpsE, 30S ribosomal protein S5
ABUW_0424	5746.16	0.704981	0.219858	3.20653	0.00134345	0.00786239	rpmD, 50S ribosomal protein L30
ABUW_0425	32941.3	0.366626	0.311522	1.17689	0.239241	0.415535	rplO, 50S ribosomal protein L15
ABUW_0426	89227.4	0.839804	0.206745	4.06203	4.86473e-05	0.00046387	secY, preprotein translocase subunit SecY
ABUW_0427	8384.32	0.99879	0.250078	3.99392	6.49902e-05	0.000594197	rpmJ, 50S ribosomal protein L36
ABUW_0428	35116.2	0.687941	0.147975	4.64904	3.33481e-06	4.31242e-05	rpsM, 30S ribosomal protein S13
ABUW_0429	30027.7	0.72924	0.130296	5.5968	2.1835e-08	4.4567e-07	rpsK, 30S ribosomal protein S11
ABUW_0430	77045.7	0.783098	0.203211	3.85361	0.000116387	0.00100337	rpsD, 30S ribosomal protein S4
ABUW_0431	124619	0.508116	0.189267	2.68466	0.00726042	0.0303603	rpoA, DNA-directed RNA polymerase subunit alpha
ABUW_0432	36418.2	0.547762	0.143306	3.82232	0.000132199	0.00112479	rplQ, 50S ribosomal protein L17
ABUW_0433	2752.46	0.221289	0.264961	0.835177	0.403618	0.587164	NAD(P)/FAD-dependent oxidoreductase
ABUW_0434	202.624	-0.11287	0.174734	-0.645953	0.51831	0.684654	acyl-CoA dehydrogenase family protein
ABUW_0435	753.627	-0.276743	0.276285	-1.00166	0.316509	0.506044	succinate dehydrogenase assembly factor 2
ABUW_0436	60.5424	-0.662459	0.326158	-2.0311	0.0422452	0.120664	membrane protein
ABUW_0438	3817.2	1.08775	0.458429	2.37279	0.0176544	0.0606579	hypothetical protein
ABUW_0439	896.884	1.71377	0.532595	3.21778	0.00129189	0.00764507	rrtA, rhombosortase
ABUW_0440	3336.1	3.25287	0.259418	12.5391	4.56098e-36	7.48794e-34	TRAP transporter large permease subunit
ABUW_0441	727.807	-0.0460132	0.365176	-0.126003	0.89973	0.944504	hypothetical protein
ABUW_0442	317.357	-0.68521	0.172651	-3.96876	7.22485e-05	0.000654221	YheV family putative metal-binding protein
ABUW_0443	3753.27	-0.322342	0.226059	-1.42592	0.153892	0.307133	M3 family metallopeptidase
ABUW_0444	10941.5	0.00151834	0.140504	0.0108064	0.991378	0.994648	rnr, ribonuclease R
ABUW_0445	14.0358	-0.0727573	0.468985	-0.155138	0.876713	0.930953	tRNA-Ser
ABUW_0446	91.8037	-0.401518	0.317091	-1.26626	0.205421	0.376356	tRNA-Arg
ABUW_0447	414.351	-0.265044	0.309257	-0.857036	0.391425	0.576834	tRNA-Arg
ABUW_0448	290.055	-1.59392	0.264241	-6.03208	1.6186e-09	3.96872e-08	HAD-IB family hydrolase
ABUW_0449	19869.9	0.557983	0.622832	0.895881	0.370316	0.558879	hypothetical protein
ABUW_0450	6.26301	-0.639298	0.711788	-0.898157	0.369102	0.557491	tRNA-Arg
ABUW_0451	81.2828	0.112312	0.237144	0.473604	0.635782	0.773535	nitroreductase family protein
ABUW_0452	846.668	-0.520372	0.173389	-3.00119	0.0026893	0.0137973	YcxB family protein
ABUW_0453	2164.88	-0.113003	0.161086	-0.701509	0.482986	0.65792	fumarylacetoacetate hydrolase family protein
ABUW_0454	355.226	0.374264	0.191862	1.95069	0.0510939	0.139558	helix-turn-helix transcriptional regulator
ABUW_0455	262.667	-0.580894	0.199299	-2.91468	0.00356055	0.0171488	DMT family transporter
ABUW_0456	4327.42	-0.0546285	0.192222	-0.284195	0.776261	0.871073	YihY family inner membrane protein
ABUW_0457	1409.71	0.0128732	0.170448	0.0755254	0.939797	0.964575	wrbA, NAD(P)H:quinone oxidoreductase
ABUW_0458	4587.79	0.736481	0.310802	2.36962	0.0178065	0.0609609	xanthine phosphoribosyltransferase
ABUW_0459	4965.86	0.346724	0.18363	1.88816	0.0590039	0.15411	DUF3108 domain-containing protein
ABUW_0460	1857.09	-0.409148	0.215699	-1.89684	0.0578486	0.152114	hypothetical protein
ABUW_0461	672.666	-0.680174	0.192165	-3.53953	0.000400844	0.00288764	energy transducer TonB
ABUW_0462	5868.64	0.0365851	0.156175	0.234257	0.814786	0.896715	ybeY, rRNA maturation RNase YbeY
ABUW_0463	19289.6	-0.0109937	0.231529	-0.0474831	0.962128	0.97575	PhoH family protein
ABUW_0464	6666.6	0.267493	0.214744	1.24564	0.212896	0.386489	miaB, tRNA (N6-isopentenyl
ABUW_0465	6761.66	0.292302	0.152968	1.91086	0.0560222	0.149077	lytic transglycosylase domain-containing
ABUW_0466	1396.03	0.180649	0.245732	0.735146	0.462251	0.639494	hypothetical protein
ABUW_0467	29663.9	0.140679	0.164183	0.856842	0.391532	0.576834	malate dehydrogenase
ABUW_0468	1429.95	0.197332	0.204647	0.964259	0.334916	0.524748	DUF2789 domain-containing protein
ABUW_0469	1360.06	0.408916	0.279842	1.46124	0.143951	0.293815	hypothetical protein
ABUW_0470	334.697	0.238836	0.255905	0.9333	0.350665	0.540012	2OG-Fe(II) oxygenase
ABUW_0471	4950.45	0.408654	0.114854	3.55803	0.000373648	0.0027396	23S rRNA (adenine(2030)-N(6))-methyltransferase
ABUW_0472	2930.92	0.247974	0.122671	2.02146	0.043232	0.123017	pssA, CDP-diacylglycerol--serine
ABUW_0473	723.787	-0.158796	0.157352	-1.00918	0.312889	0.50213	hypothetical protein
ABUW_0474	50544.5	-3.85949	1.96862	-1.9605	NA	NA	16S ribosomal RNA
ABUW_0475	121.489	-0.0420857	0.535977	-0.0785215	0.937413	0.963176	tRNA-Ile
ABUW_0476	460.011	-0.105946	0.590495	-0.179418	0.857609	0.920242	tRNA-Ala
ABUW_0477	121289	-3.7653	1.92393	-1.95709	NA	NA	23S ribosomal RNA
ABUW_0478	112.867	-3.38942	1.74513	-1.94222	0.052111	0.141156	rrf, 5S ribosomal RNA
ABUW_0479	105.1	0.363956	0.40402	0.900838	0.367675	0.555558	GFA family protein
ABUW_0480	289.261	0.796123	0.192905	4.12703	3.67478e-05	0.000360414	DUF4256 domain-containing protein
ABUW_0481	322.123	0.337455	0.288748	1.16868	0.242531	0.418363	acyl-CoA dehydrogenase family protein
ABUW_0482	265.71	0.681119	0.20067	3.39423	0.000688213	0.00459133	TetR family transcriptional regulator
ABUW_0484	432.447	1.17234	0.24194	4.84557	1.26246e-06	1.89922e-05	DUF1446 domain-containing protein
ABUW_0485	117.167	1.07555	0.381061	2.8225	0.00476508	0.0217832	SDR family oxidoreductase
ABUW_0486	190.728	1.28024	0.201007	6.3691	1.90145e-10	5.48081e-09	acetyl-CoA carboxylase carboxyltransferase
ABUW_0487	195.011	0.751261	0.198938	3.77636	0.000159137	0.00132649	acyl-CoA dehydrogenase family protein
ABUW_0488	88.4923	0.196528	0.27011	0.727584	0.466868	0.643862	enoyl-CoA hydratase/isomerase family protein
ABUW_0489	469.071	0.138605	0.238335	0.581556	0.560866	0.719127	acetyl/propionyl/methylcrotonyl-CoA carboxylase
ABUW_0490	6268.73	-0.310666	0.226818	-1.36967	0.17079	0.332082	hypothetical protein
ABUW_0491	1908.05	0.0976813	0.196491	0.497129	0.619098	0.763707	ClpXP protease specificity-enhancing factor
ABUW_0492	621.716	-0.135826	0.245028	-0.554329	0.579354	0.733123	glutathione S-transferase N-terminal
ABUW_0493	38956.2	0.330912	0.133095	2.48629	0.0129084	0.0477865	rpsI, 30S ribosomal protein S9
ABUW_0494	53940.3	0.418719	0.227372	1.84156	0.0655398	0.166081	rplM, 50S ribosomal protein L13
ABUW_0495	2199.38	0.123451	0.217158	0.568487	0.569704	0.726022	pdxA, 4-hydroxythreonine-4-phosphate dehydrogenase
ABUW_0496	3648.33	0.173405	0.136507	1.27031	0.203976	0.374435	rsmA, 16S rRNA
ABUW_0497	2526.49	0.0408956	0.183836	0.222456	0.823959	0.901817	symmetrical bis(5'-nucleosyl)-tetraphosphatase
ABUW_0498	1145.05	-0.0737875	0.229592	-0.321385	0.747919	0.851823	DUF2147 domain-containing protein
ABUW_0499	1213.82	-0.0590416	0.258911	-0.228039	0.819616	0.899018	LrgB family protein
ABUW_0500	754.255	-0.370017	0.395375	-0.935865	0.349343	0.539076	hypothetical protein
ABUW_0501	2186.06	0.223274	0.228368	0.977696	0.328225	0.517485	hflX, GTPase HflX
ABUW_0502	2416.11	-0.27553	0.123165	-2.23708	0.0252808	0.0803539	1-acyl-sn-glycerol-3-phosphate acyltransferase
ABUW_0503	1602.62	-0.485695	0.166021	-2.9255	0.00343906	0.0166273	phospholipase D family protein
ABUW_0504	1921.1	-0.24906	0.181051	-1.37563	0.168936	0.329835	metallophosphoesterase
ABUW_0505	2835.64	0.019814	0.187625	0.105604	0.915896	0.952673	OmpA family protein
ABUW_0506	1225.74	-0.330043	0.21295	-1.54986	0.121175	0.258945	diguanylate cyclase
ABUW_0507	496.144	-0.542605	0.165603	-3.27654	0.00105087	0.00651379	YfiR family protein
ABUW_0508	49774	-3.88999	1.97147	-1.97314	NA	NA	16S ribosomal RNA
ABUW_0509	106.502	-0.139754	0.56798	-0.246055	0.80564	0.890965	tRNA-Ile
ABUW_0510	470.441	-0.120251	0.594268	-0.202351	0.839642	0.910799	tRNA-Ala
ABUW_0511	119747	-3.74302	1.91618	-1.95337	NA	NA	23S ribosomal RNA
ABUW_0512	125.168	-3.50169	1.5635	-2.23965	0.0251134	0.0799563	rrf, 5S ribosomal RNA
ABUW_0513	3420.87	-0.58035	0.163279	-3.55435	0.000378915	0.00276747	dihydrolipoyl dehydrogenase
ABUW_0514	2127.23	-0.718489	0.189077	-3.79998	0.000144707	0.00122036	hypothetical protein
ABUW_0515	2742.58	0.254069	0.217347	1.16896	0.242421	0.418363	TIGR01244 family phosphatase
ABUW_0516	477.746	0.103458	0.160094	0.64623	0.51813	0.684654	alpha/beta hydrolase
ABUW_0517	1095.65	0.373839	0.276225	1.35338	0.175933	0.339114	trxC, thioredoxin TrxC
ABUW_0518	1673.55	0.608378	0.21304	2.8557	0.00429417	0.0199936	acyl-CoA thioesterase
ABUW_0519	2307.91	0.0161096	0.245667	0.0655749	0.947716	0.967183	DUF4442 domain-containing protein
ABUW_0520	2853.58	-0.102672	0.233293	-0.440099	0.659865	0.79251	YajQ family cyclic di-GMP-binding protein
ABUW_0521	2101.22	-0.000369915	0.291524	-0.0012689	0.998988	0.998988	sulfurtransferase
ABUW_0522	2313.57	-0.0660389	0.254602	-0.259381	0.795341	0.884337	bifunctional tRNA
ABUW_0523	1148.85	0.238843	0.363532	0.657006	0.511177	0.678694	hypothetical protein
ABUW_0524	1190.01	0.0329554	0.155628	0.211757	0.832297	0.906737	hypothetical protein
ABUW_0525	1291.96	0.00797998	0.153889	0.0518553	0.958644	0.97362	septation protein IspZ
ABUW_0526	1328.42	-0.261238	0.205205	-1.27305	0.202999	0.373186	PHP domain-containing protein
ABUW_0527	1077.34	-0.168015	0.253319	-0.663252	0.507169	0.676124	bestrophin
ABUW_0528	177.298	-0.408451	0.267914	-1.52456	0.12737	0.269439	radC, DNA repair protein RadC
ABUW_0529	2064.25	-0.108159	0.165305	-0.654299	0.512919	0.680289	coaBC, bifunctional phosphopantothenoylcysteine
ABUW_0530	6427.8	0.162226	0.174799	0.928071	0.353371	0.54263	secF, protein translocase subunit SecF
ABUW_0531	15794.9	-0.0361013	0.200387	-0.180157	0.857029	0.920242	secD, protein translocase subunit SecD
ABUW_0532	2436.81	0.0593228	0.138438	0.428514	0.668277	0.798802	yajC, preprotein translocase subunit YajC
ABUW_0533	3895.74	0.200677	0.146728	1.36768	0.171412	0.332778	tgt, tRNA guanosine(34) transglycosylase Tgt
ABUW_0534	1293.97	-0.0330831	0.202361	-0.163486	0.870136	0.928145	LemA family protein
ABUW_0535	916.807	-0.776955	0.220669	-3.52091	0.000430065	0.00304677	hypothetical protein
ABUW_0536	1535.48	0.634929	0.332732	1.90823	0.0563619	0.149559	queA, tRNA preQ1(34) S-adenosylmethionine
ABUW_0537	5.58357	-0.0909623	0.741005	-0.122755	0.902301	0.945101	tRNA-Leu
ABUW_0538	549.262	-0.321848	0.237983	-1.3524	0.176248	0.339547	site-specific integrase
ABUW_0539	305.767	0.340559	0.262485	1.29744	0.194479	0.362823	hypothetical protein
ABUW_0540	61.0518	-0.225701	0.387073	-0.583095	0.559829	0.718286	hypothetical protein
ABUW_0541	237.088	-0.0230621	0.186653	-0.123556	0.901667	0.944963	3'-5' exonuclease
ABUW_0542	90.83	-0.0744443	0.29508	-0.252285	0.800821	0.888257	ssb, single-stranded DNA-binding protein
ABUW_0543	81.3645	-0.294678	0.262038	-1.12456	0.260775	0.439789	hypothetical protein
ABUW_0544	3.15481	-0.0471433	0.907715	-0.0519363	0.958579	0.97362	hypothetical protein
ABUW_0545	90.0802	-0.272322	0.255705	-1.06499	0.286882	0.471806	hypothetical protein
ABUW_0546	186.592	-0.260482	0.204775	-1.27204	0.203357	0.373641	hypothetical protein
ABUW_0547	321.696	0.142203	0.266785	0.533023	0.594017	0.744691	toprim domain-containing protein
ABUW_0548	32.0466	-0.316487	0.367461	-0.861279	0.389084	0.575685	hypothetical protein
ABUW_0549	589.204	-0.24384	0.176868	-1.37865	0.168001	0.32852	helix-turn-helix transcriptional regulator
ABUW_0550	228.994	0.0961815	0.190549	0.504759	0.613728	0.759566	hypothetical protein
ABUW_0551	240.099	0.370996	0.20611	1.79999	0.0718629	0.177721	Rha family transcriptional regulator
ABUW_0552	66.7633	-0.0263857	0.329385	-0.0801061	0.936153	0.962273	hypothetical protein
ABUW_0553	3638.33	-0.111234	0.267083	-0.416477	0.677061	0.806238	BRCT domain-containing protein
ABUW_0554	1272.86	-0.188092	0.262602	-0.716261	0.47383	0.650849	hypothetical protein
ABUW_0555	33.4352	-1.16522	0.33006	-3.53034	0.000415026	0.0029513	TraR/DksA C4-type zinc finger protein
ABUW_0556	37.2181	-0.763661	0.328155	-2.32713	0.0199583	0.0664571	ogr/Delta-like zinc finger family protein
ABUW_0557	627.974	-0.54178	0.191436	-2.83009	0.00465356	0.0213503	primase
ABUW_0558	108.739	-0.22701	0.291856	-0.777814	0.436679	0.615491	phage tail protein
ABUW_0559	1005.7	-0.360157	0.152163	-2.36692	0.017937	0.0612388	phage tail tape measure protein
ABUW_0563	49599.3	0.137456	0.147111	0.934367	0.350115	0.539883	carbapenem-hydrolyzing class D beta-lactamase
ABUW_0564	3461.18	0.216621	0.150623	1.43816	0.150388	0.302377	ATP-binding protein
ABUW_0565	2118.11	-0.333728	0.239129	-1.39559	0.162837	0.320914	phage tail assembly protein
ABUW_0566	455.43	0.363554	0.273498	1.32928	0.183757	0.349554	phage major tail tube protein
ABUW_0567	159.152	0.985763	0.261182	3.77424	0.000160497	0.00133488	phage tail sheath protein
ABUW_0568	444.901	-0.505526	0.192948	-2.62001	0.00879279	0.0354186	phage tail protein
ABUW_0569	28.2105	-0.25281	0.333903	-0.757134	0.448969	0.626268	phage tail protein I
ABUW_0570	49.3266	0.152482	0.277768	0.548953	0.583038	0.734363	baseplate J/gp47 family protein
ABUW_0571	17.1556	-0.0805834	0.439326	-0.183425	0.854465	0.919481	GPW/gp25 family protein
ABUW_0572	41.7126	-0.706259	0.307833	-2.29429	0.0217739	0.0713083	phage baseplate assembly protein V
ABUW_0573	50.355	-0.689084	0.376506	-1.83021	0.0672191	0.168988	phage virion morphogenesis protein
ABUW_0574	74.9582	-0.412867	0.24979	-1.65285	0.0983604	0.222268	phage tail protein
ABUW_0575	137.288	-0.274753	0.197588	-1.39054	0.164366	0.323253	DUF3380 domain-containing protein
ABUW_0576	14.3199	-0.438986	0.575397	-0.762927	0.445507	0.623281	phage holin family protein
ABUW_0577	23.8996	0.0796196	0.505046	0.157648	0.874734	0.93057	membrane protein
ABUW_0578	13.1543	-0.367687	0.619913	-0.593126	0.553097	0.71231	tail protein X
ABUW_0579	33.3734	0.426222	0.349608	1.21914	0.222789	0.399265	head completion/stabilization protein
ABUW_0580	69.4278	-0.125173	0.296067	-0.422788	0.67245	0.802266	terminase
ABUW_0581	135.479	-0.0202463	0.330119	-0.0613305	0.951096	0.969061	phage major capsid protein, P2 family
ABUW_0582	63.4049	-0.27553	0.261247	-1.05467	0.291575	0.477859	GPO family capsid scaffolding protein
ABUW_0583	70.024	-0.182332	0.262071	-0.695736	0.486594	0.660928	terminase family protein
ABUW_0584	136.91	-0.425046	0.201453	-2.1099	0.0348673	0.104078	phage portal protein
ABUW_0585	6150.94	-0.682627	0.293743	-2.32389	0.0201312	0.066915	HAMP domain-containing histidine kinase
ABUW_0586	6273.64	0.104848	0.17464	0.600364	0.548263	0.708987	glnE, bifunctional [glutamate--ammonia
ABUW_0587	17787.4	0.259158	0.159791	1.62186	0.104834	0.232583	branched-chain amino acid transaminase
ABUW_0588	804.899	-0.161274	0.160572	-1.00437	0.3152	0.504962	mitochondrial fission ELM1 family protein
ABUW_0589	2699.72	-0.210478	0.145021	-1.45136	0.146678	0.297613	glycosyltransferase family 1 protein
ABUW_0590	1461.56	-0.287871	0.167756	-1.71601	0.0861598	0.20242	polysaccharide deacetylase family protein
ABUW_0591	1228.77	-0.34564	0.180774	-1.91201	0.0558754	0.148954	glycosyltransferase family 2 protein
ABUW_0592	1557.46	-0.572999	0.204369	-2.80375	0.00505115	0.0227875	glycosyltransferase
ABUW_0593	2344.75	-0.380712	0.136911	-2.78072	0.0054238	0.0242568	hypothetical protein
ABUW_0594	2103.27	-0.215297	0.154209	-1.39613	0.162674	0.320761	glycosyltransferase family 25 protein
ABUW_0595	1661.32	-0.533517	0.227818	-2.34186	0.019188	0.0644036	wecB, UDP-N-acetylglucosamine 2-epimerase
ABUW_0596	3102.38	-0.605044	0.151858	-3.98428	6.76839e-05	0.000617329	hypothetical protein
ABUW_0597	579.596	-0.563982	0.183406	-3.07504	0.00210472	0.0113368	hypothetical protein
ABUW_0598	32897	0.0922972	0.121377	0.760415	0.447007	0.624835	aspS, aspartate--tRNA ligase
ABUW_0599	371.222	-0.769193	0.16826	-4.57145	4.84367e-06	5.919e-05	DUF4184 family protein
ABUW_0600	775.267	0.321914	0.147901	2.17655	0.0295143	0.0911996	znuD, zinc piracy TonB-dependent receptor ZnuD
ABUW_0601	2513.29	-0.0317084	0.127106	-0.249464	0.803002	0.889711	phospholipase D family protein
ABUW_0602	1272.12	-0.0577641	0.162534	-0.355397	0.722292	0.834509	hypothetical protein
ABUW_0603	453.24	0.0259837	0.409461	0.0634584	0.949401	0.968118	RcnB family protein
ABUW_0604	277.625	-0.53453	0.169442	-3.15466	0.00160687	0.00909249	phosphate-starvation-inducible PsiE family
ABUW_0605	8359.97	-0.205741	0.195368	-1.0531	0.292296	0.478626	acyl-CoA dehydrogenase C-terminal
ABUW_0606	15293.2	0.221216	0.119508	1.85106	0.0641616	0.163368	acyl-CoA dehydrogenase C-terminal
ABUW_0607	875.692	1.64391	0.385878	4.26018	2.04262e-05	0.000214248	hypothetical protein
ABUW_0608	2491.99	0.238209	0.17896	1.33108	0.183164	0.349306	baeS, sensor histidine kinase efflux regulator BaeS
ABUW_0609	2038.36	-0.0671527	0.229904	-0.29209	0.770218	0.867385	response regulator
ABUW_0610	2083.86	0.55035	0.18901	2.91175	0.00359409	0.0172882	YdiU family protein
ABUW_0611	13616.9	0.0984652	0.136539	0.721151	0.470816	0.64718	acyl-CoA desaturase
ABUW_0612	1123.31	-0.0688627	0.297653	-0.231352	0.817041	0.897889	META domain-containing protein
ABUW_0613	950.56	-0.278623	0.184916	-1.50675	0.131875	0.275734	glycerophosphodiester phosphodiesterase
ABUW_0614	332.344	-0.394594	0.208829	-1.88956	0.058817	0.154056	cob(I)yrinic acid a,c-diamide
ABUW_0615	1813.16	0.266782	0.220101	1.21209	0.225477	0.401605	TonB-dependent receptor
ABUW_0616	974.893	0.118365	0.248746	0.475848	0.634183	0.772974	phosphoribosylanthranilate isomerase
ABUW_0617	3170.27	0.0495995	0.148845	0.333229	0.738962	0.847091	trpB, tryptophan synthase subunit beta
ABUW_0618	421.485	-0.321517	0.225199	-1.4277	0.153378	0.30627	DUF1543 domain-containing protein
ABUW_0619	365.815	-0.912826	0.310216	-2.94255	0.00325521	0.0159425	DUF2804 domain-containing protein
ABUW_0620	211.189	-0.483687	0.208408	-2.32087	0.0202941	0.0673971	metal-dependent hydrolase
ABUW_0621	318.821	-0.525646	0.175663	-2.99235	0.00276838	0.0141262	AraC family transcriptional regulator
ABUW_0622	15131.5	-0.624003	0.152951	-4.07977	4.50811e-05	0.000432047	tryptophan synthase subunit alpha
ABUW_0623	9781.95	-0.607378	0.136373	-4.45381	8.43592e-06	9.62358e-05	acetyl-CoA carboxylase carboxyltransferase
ABUW_0624	3713.98	-0.593874	0.17824	-3.33188	0.000862627	0.00551147	folC, bifunctional tetrahydrofolate
ABUW_0625	4608	-0.226531	0.209309	-1.08228	0.279129	0.462683	SPOR domain-containing protein
ABUW_0626	338.368	-0.182122	0.240168	-0.758313	0.448264	0.625515	dual specificity protein phosphatase family
ABUW_0627	538.29	-0.288288	0.243474	-1.18406	0.236389	0.412727	MBL fold metallo-hydrolase
ABUW_0628	4724.73	-0.397568	0.212996	-1.86655	0.0619644	0.158952	peroxiredoxin
ABUW_0629	17785.4	-0.0260769	0.218599	-0.119291	0.905045	0.9464	secA, preprotein translocase subunit SecA
ABUW_0630	4715.8	0.612815	0.296449	2.06718	0.0387168	0.113312	hypothetical protein
ABUW_0631	5151.97	0.753792	0.252736	2.98253	0.00285875	0.0144121	MHS family MFS transporter
ABUW_0632	938.197	-0.546074	0.313636	-1.74111	0.0816645	0.194675	hemolysin III family protein
ABUW_0633	1079.6	0.266731	0.159554	1.67173	0.0945772	0.216046	SAM-dependent methyltransferase
ABUW_0634	438.961	0.270196	0.191116	1.41378	0.157427	0.312866	GNAT family N-acetyltransferase
ABUW_0635	1282.18	0.0917483	0.16616	0.55217	0.580832	0.733764	patatin family protein
ABUW_0636	229.156	0.107987	0.264581	0.408142	0.683169	0.809718	hypothetical protein
ABUW_0637	487.703	0.31685	0.172467	1.83716	0.0661858	0.166945	enoyl-CoA hydratase/isomerase family protein
ABUW_0638	181.702	0.168211	0.236016	0.712709	0.476026	0.651967	acetyl-CoA C-acetyltransferase
ABUW_0639	11549	0.0193511	0.204554	0.0946016	0.924631	0.956383	AraC family transcriptional regulator
ABUW_0640	480.594	0.80546	0.223398	3.60549	0.000311563	0.00235292	CoA transferase
ABUW_0641	22054.7	0.392226	0.114328	3.43071	0.000602015	0.00407385	carbohydrate porin
ABUW_0642	39078.3	0.221999	0.129805	1.71025	0.0872197	0.204053	glucose/quinate/shikimate family membrane-bound
ABUW_0643	4736.54	-0.0722886	0.373313	-0.193641	0.846457	0.915298	nitrite/sulfite reductase
ABUW_0644	2005.34	-0.380327	0.341953	-1.11222	0.266043	0.446288	DUF934 domain-containing protein
ABUW_0645	203.615	-0.539983	0.204381	-2.64204	0.00824076	0.0334953	quaternary ammonium transporter
ABUW_0646	1869.44	0.827349	0.198742	4.16293	3.14193e-05	0.000310574	VOC family protein
ABUW_0647	2599.56	-0.405038	0.169296	-2.39248	0.016735	0.0580269	thiolase family protein
ABUW_0648	3040.07	0.611156	0.187139	3.26578	0.00109163	0.00667687	GspH/FimT family pseudopilin
ABUW_0649	351062	0.10255	0.183279	0.559527	0.575802	0.730588	OmpA family protein
ABUW_0650	208.974	0.91215	0.310762	2.9352	0.00333333	0.0162408	hypothetical protein
ABUW_0651	938.368	1.22587	0.346353	3.53936	0.000401101	0.00288764	RtcB family protein
ABUW_0652	4426.75	0.157131	0.172044	0.913316	0.361077	0.550913	amino acid permease
ABUW_0653	2061.33	0.504693	0.304633	1.65672	0.0975755	0.221288	methyltransferase
ABUW_0654	2239.12	0.55705	0.306614	1.81678	0.0692508	0.172944	uracil-xanthine permease
ABUW_0655	48605.6	0.463892	0.168159	2.75864	0.00580416	0.0256333	typA, translational GTPase TypA
ABUW_0656	11403.8	0.0277051	0.262957	0.10536	0.91609	0.952673	mscL, large conductance mechanosensitive channel
ABUW_0657	581.454	-0.253837	0.186417	-1.36166	0.173306	0.335419	gamma-glutamylcyclotransferase
ABUW_0658	611.202	0.0147435	0.155701	0.0946915	0.92456	0.956383	peptidylprolyl isomerase
ABUW_0659	1475.88	0.139734	0.134279	1.04063	0.298048	0.485099	mutM, bifunctional DNA-formamidopyrimidine
ABUW_0660	472.093	-0.246318	0.187399	-1.3144	0.188711	0.355884	DNA-3-methyladenine glycosylase
ABUW_0661	989.286	-0.214976	0.376884	-0.570404	0.568404	0.725099	TonB-dependent receptor
ABUW_0662	2611.7	0.0805674	0.262541	0.306875	0.758938	0.859553	NADH:flavin oxidoreductase/NADH oxidase
ABUW_0663	426.44	-0.703743	0.29425	-2.39165	0.0167727	0.0581045	AEC family transporter
ABUW_0664	2570.16	0.051333	0.188983	0.271628	0.785908	0.877977	sel1 repeat family protein
ABUW_0665	5127.87	-0.498815	0.143508	-3.47587	0.0005092	0.00353445	DsbC family protein
ABUW_0666	2571.08	0.0609441	0.232483	0.262144	0.79321	0.882487	folate-binding protein YgfZ
ABUW_0667	992.692	1.04392	0.244842	4.26364	2.01127e-05	0.000211639	SRPBCC family protein
ABUW_0668	150.151	-0.547727	0.405458	-1.35089	0.176732	0.340306	DUF488 domain-containing protein
ABUW_0669	522.458	-0.344518	0.215688	-1.5973	0.110199	0.241505	alkylphosphonate utilization protein
ABUW_0673	2394.72	0.244083	0.197766	1.2342	0.217128	0.392473	YegP family protein
ABUW_0674	9725.26	0.199528	0.179671	1.11052	0.266777	0.447314	proline--tRNA ligase
ABUW_0675	2979.24	-0.23803	0.132105	-1.80183	0.0715725	0.177218	efflux RND transporter permease subunit
ABUW_0676	1287.25	-0.312136	0.189173	-1.65001	0.0989412	0.223313	efflux RND transporter periplasmic adaptor
ABUW_0677	87.215	-0.432222	0.296542	-1.45754	0.144968	0.295093	hypothetical protein
ABUW_0678	1618.22	-0.976393	0.380292	-2.56748	0.0102441	0.0401658	pilG, twitching motility response regulator PilG
ABUW_0679	1861.79	-0.294675	0.157281	-1.87356	0.0609909	0.157494	response regulator
ABUW_0680	570.542	-0.387356	0.167915	-2.30685	0.0210631	0.0694624	purine-binding chemotaxis protein CheW
ABUW_0681	3266.38	-0.332858	0.230707	-1.44278	0.149083	0.301036	methyl-accepting chemotaxis protein
ABUW_0682	3168.61	-0.952714	0.135949	-7.00788	2.41959e-12	9.22866e-11	Hpt domain-containing protein
ABUW_0683	456.156	-0.532089	0.17483	-3.04346	0.00233876	0.0123512	hypothetical protein
ABUW_0684	6132.32	-0.965341	0.28021	-3.44506	0.000570931	0.00389844	radical SAM protein
ABUW_0685	2350.46	-0.950684	0.242535	-3.91978	8.86281e-05	0.000780093	alpha/beta fold hydrolase
ABUW_0686	3558.12	-0.0492635	0.238389	-0.206651	0.836282	0.909243	dapE, succinyl-diaminopimelate desuccinylase
ABUW_0687	406.699	-0.816836	0.282946	-2.88689	0.00389065	0.0184099	entericidin A/B family lipoprotein
ABUW_0688	447.798	-0.739136	0.175921	-4.20151	2.65138e-05	0.000271317	DUF1853 family protein
ABUW_0689	473.495	0.191794	0.159209	1.20467	0.228332	0.4044	YbaN family protein
ABUW_0690	617.528	-0.122045	0.137509	-0.88754	0.374788	0.5631	L,D-transpeptidase
ABUW_0691	24.9926	-0.436737	0.369703	-1.18132	0.237477	0.413422	tRNA-Val
ABUW_0692	191.472	-0.0767323	0.416572	-0.184199	0.853857	0.919089	tRNA-Asp
ABUW_0693	328.287	-0.597738	0.468435	-1.27603	0.201944	0.372335	tRNA-Asp
ABUW_0694	38.5533	-0.0631755	0.506599	-0.124705	0.900757	0.944532	tRNA-Val
ABUW_0695	101.354	-0.0350284	0.458998	-0.0763151	0.939168	0.964192	tRNA-Asp
ABUW_0696	50.1997	0.694757	0.50438	1.37745	0.168374	0.329079	tRNA-Val
ABUW_0697	346.952	0.554	0.310681	1.78318	0.0745574	0.182567	YdcF family protein
ABUW_0698	3231.08	1.12658	0.218378	5.15886	2.48454e-07	4.34334e-06	PepSY domain-containing protein
ABUW_0699	6197.1	0.0985358	0.145436	0.677519	0.498077	0.669761	SdpI family protein
ABUW_0700	5096.82	0.161537	0.119873	1.34757	0.177797	0.341486	yccS, TIGR01666 family membrane protein
ABUW_0701	1578.21	0.105011	0.172245	0.609664	0.542085	0.704132	multidrug effflux MFS transporter
ABUW_0702	837.871	-0.440567	0.182521	-2.41378	0.0157879	0.0560793	nitroreductase
ABUW_0703	2132.78	-0.416325	0.222456	-1.8715	0.0612764	0.157997	hypothetical protein
ABUW_0704	1116.9	-0.940764	0.555936	-1.69222	0.0906047	0.210006	alanine:cation symporter family protein
ABUW_0705	668.029	-0.120304	0.217799	-0.552362	0.5807	0.733764	patatin-like phospholipase family protein
ABUW_0706	2076.18	-0.0600725	0.179072	-0.335465	0.737274	0.846168	threonine ammonia-lyase
ABUW_0707	1009.46	-0.146494	0.243726	-0.601058	0.547801	0.708741	sbmA, peptide antibiotic transporter SbmA
ABUW_0708	551.832	-0.410712	0.208116	-1.97347	0.0484419	0.133907	DUF4850 domain-containing protein
ABUW_0709	482.382	-0.7354	0.425315	-1.72907	0.0837962	0.197617	DUF1176 domain-containing protein
ABUW_0710	797.795	-0.117418	0.156561	-0.749983	0.453265	0.631094	hypothetical protein
ABUW_0711	3062.42	0.111967	0.27436	0.4081	0.6832	0.809718	DJ-1/PfpI family protein
ABUW_0712	5868.82	0.123578	0.143918	0.858668	0.390524	0.576022	gatB, Asp-tRNA(Asn)/Glu-tRNA(Gln) amidotransferase
ABUW_0713	6828.63	0.215148	0.120382	1.78721	0.0739041	0.181563	gatA, Asp-tRNA(Asn)/Glu-tRNA(Gln) amidotransferase
ABUW_0714	1332.39	0.14312	0.162926	0.878434	0.379708	0.568197	gatC, Asp-tRNA(Asn)/Glu-tRNA(Gln) amidotransferase
ABUW_0715	7795.93	-0.0664918	0.171855	-0.386906	0.698826	0.819281	rod shape-determining protein
ABUW_0716	2119.13	0.0265808	0.169291	0.157012	0.875235	0.93057	mreC, rod shape-determining protein MreC
ABUW_0717	433.702	-0.370179	0.25136	-1.4727	0.140831	0.289167	mreD, rod shape-determining protein MreD
ABUW_0718	506.28	-0.391849	0.233628	-1.67723	0.0934972	0.214357	Maf-like protein
ABUW_0719	3601.52	-0.347728	0.193752	-1.79471	0.0726997	0.179304	rng, ribonuclease G
ABUW_0720	4444.35	-0.775713	0.259795	-2.98586	0.00282779	0.0143377	hypothetical protein
ABUW_0721	6024.25	-0.179717	0.135449	-1.32682	0.184567	0.35039	wax ester/triacylglycerol synthase family
ABUW_0722	2637.97	0.166565	0.135627	1.22811	0.219404	0.395263	phosphoadenylyl-sulfate reductase
ABUW_0723	1416.86	-0.286729	0.205155	-1.39762	0.162227	0.320322	thrH, bifunctional phosphoserine
ABUW_0724	27107	0.316579	0.585128	0.541042	0.588479	0.738974	outer membrane protein transport protein
ABUW_0725	453.094	-0.36689	0.265587	-1.38143	0.167146	0.32721	NAD(P)H-dependent oxidoreductase
ABUW_0726	379.708	-0.590316	0.282859	-2.08696	0.0368915	0.109085	AraC family transcriptional regulator
ABUW_0727	624.574	0.846604	0.188776	4.48469	7.30183e-06	8.48361e-05	fatty acid desaturase family protein
ABUW_0728	1242.26	-0.484965	0.145721	-3.32803	0.000874611	0.00556919	PaaX family transcriptional regulator
ABUW_0729	2811.24	-0.326725	0.256519	-1.27369	0.202774	0.373163	undecaprenyl-diphosphate phosphatase
ABUW_0730	542.322	-0.252696	0.203853	-1.2396	0.215123	0.389221	AraC family transcriptional regulator
ABUW_0731	3024.67	0.0140598	0.144698	0.0971662	0.922594	0.955506	zinc-binding dehydrogenase
ABUW_0732	1014.01	0.028393	0.162079	0.17518	0.860938	0.921617	hchA, protein deglycase HchA
ABUW_0733	16.0714	-0.417387	0.58304	-0.715881	0.474065	0.650934	AlpA family phage regulatory protein
ABUW_0734	22.8427	-0.889849	0.749301	-1.18757	0.235002	0.411962	hypothetical protein
ABUW_0735	7.93898	-0.357411	0.810434	-0.441012	0.659205	0.792293	hypothetical protein
ABUW_0736	13.0153	-0.819591	0.675452	-1.2134	0.224978	0.401094	hypothetical protein
ABUW_0737	39.9795	0.0833792	0.320559	0.260106	0.794782	0.883976	hypothetical protein
ABUW_0738	99.7959	0.157978	0.260757	0.605844	0.544618	0.706451	hypothetical protein
ABUW_0739	139.27	0.672869	0.20691	3.25199	0.00114598	0.00694581	hypothetical protein
ABUW_0741	23.4154	0.403705	0.368822	1.09458	0.273702	0.455664	hypothetical protein
ABUW_0742	39.9165	0.480883	0.337909	1.42312	0.154703	0.308425	hypothetical protein
ABUW_0743	9.0674	0.26394	0.752514	0.350744	0.725781	0.837335	hypothetical protein
ABUW_0744	4.53686	-0.266146	0.870032	-0.305904	0.759678	0.859875	hypothetical protein
ABUW_0745	10709.9	-0.405994	0.181854	-2.23253	0.0255799	0.0808283	N-6 DNA methylase
ABUW_0746	291.547	-0.258195	0.312368	-0.826574	0.408479	0.592097	hypothetical protein
ABUW_0747	683.064	-1.0319	0.526694	-1.9592	0.0500889	0.137453	helix-turn-helix domain-containing protein
ABUW_0748	13.6328	0.196935	0.590213	0.333668	0.73863	0.846969	hypothetical protein
ABUW_0749	23.7041	0.824516	0.44936	1.83487	0.0665253	0.167578	hypothetical protein
ABUW_0750	3.36037	-1.91	1.1021	-1.73305	0.0830874	0.196701	hypothetical protein
ABUW_0751	102.231	0.272445	0.240583	1.13244	0.257451	0.435999	GntR family transcriptional regulator
ABUW_0752	42.2789	0.134735	0.297702	0.452583	0.650849	0.785428	AAA family ATPase
ABUW_0754	6.61162	0.837714	0.926975	0.903707	0.366151	0.555033	hypothetical protein
ABUW_0755	24.349	-0.243167	0.353145	-0.688576	0.49109	0.664813	hypothetical protein
ABUW_0756	4.42418	0.450373	0.897134	0.502013	0.615658	0.759963	hypothetical protein
ABUW_0757	3.43045	0.274948	0.901489	0.304993	0.760372	0.859958	hypothetical protein
ABUW_0758	5.78052	0.0730714	0.724221	0.100896	0.919633	0.953844	hypothetical protein
ABUW_0759	16.9877	0.523798	0.468181	1.11879	0.263229	0.44274	hypothetical protein
ABUW_0760	9.72845	-0.216556	0.551224	-0.392864	0.69442	0.816609	hypothetical protein
ABUW_0761	12.1169	0.264969	0.526766	0.503012	0.614956	0.759963	VRR-NUC domain-containing protein
ABUW_0762	32.3822	-0.18048	0.468074	-0.38558	0.699808	0.819281	metallophosphoesterase
ABUW_0763	9.3451	0.145913	0.64702	0.225516	0.821578	0.899994	hypothetical protein
ABUW_0764	54.6006	-0.212709	0.409394	-0.519571	0.603362	0.751911	hypothetical protein
ABUW_0765	5.32992	-0.672419	0.734839	-0.915057	0.360161	0.550174	tRNA-Arg
ABUW_0767	11.2542	-0.474581	0.638687	-0.743057	0.457447	0.635749	DUF968 domain-containing protein
ABUW_0768	5.92266	-1.27994	1.09982	-1.16377	0.244517	0.420828	hypothetical protein
ABUW_0769	4671.08	-0.055742	0.202569	-0.275175	0.783182	0.876755	RelA/SpoT domain-containing protein
ABUW_0770	23.4972	-0.210733	0.418224	-0.503875	0.614349	0.759588	hypothetical protein
ABUW_0772	42.729	-0.989655	0.402825	-2.45678	0.0140187	0.0510458	hypothetical protein
ABUW_0773	31.0641	0.112425	0.374789	0.299969	0.764201	0.862445	hypothetical protein
ABUW_0774	7.60559	-0.128335	0.915519	-0.140177	0.88852	0.937427	DUF2280 domain-containing protein
ABUW_0775	37.9996	-0.287165	0.399041	-0.719637	0.471748	0.648225	terminase family protein
ABUW_0776	65.1751	-0.297043	0.357183	-0.831627	0.405619	0.589153	DUF4055 domain-containing protein
ABUW_0777	86.2366	-0.105442	0.229664	-0.459113	0.646153	0.782011	minor capsid protein
ABUW_0778	8.00269	0.0223901	0.704903	0.0317634	0.974661	0.982939	hypothetical protein
ABUW_0779	4.08141	0.233271	0.856054	0.272496	0.785241	0.877759	hypothetical protein
ABUW_0780	20.7165	0.345295	0.486921	0.709139	0.478238	0.654069	hypothetical protein
ABUW_0781	73.5483	0.413075	0.297365	1.38912	0.164797	0.323873	hypothetical protein
ABUW_0782	127.997	0.449635	0.28053	1.6028	0.108978	0.239244	hypothetical protein
ABUW_0783	16.6288	1.44382	0.533032	2.7087	0.00675483	0.0288532	hypothetical protein
ABUW_0784	11.3584	-0.559543	0.536243	-1.04345	0.296739	0.483594	hypothetical protein
ABUW_0785	13.2526	-0.672181	0.555011	-1.21111	0.225853	0.401783	hypothetical protein
ABUW_0786	1742.34	-0.624044	0.246039	-2.53636	0.011201	0.042939	hypothetical protein
ABUW_0787	57.1956	-0.828146	0.350225	-2.36461	0.018049	0.0615655	hypothetical protein
ABUW_0788	100.684	-0.839364	0.394874	-2.12565	0.0335322	0.101052	hypothetical protein
ABUW_0789	26.7205	-0.328889	0.425489	-0.772967	0.439542	0.617912	hypothetical protein
ABUW_0790	61.412	0.0255686	0.284126	0.0899904	0.928295	0.957799	hypothetical protein
ABUW_0791	14.5019	0.0961246	0.451556	0.212874	0.831425	0.906533	hypothetical protein
ABUW_0792	23.0443	-0.156071	0.427832	-0.364795	0.715265	0.830516	hypothetical protein
ABUW_0793	938.167	0.0169493	0.192831	0.0878976	0.929958	0.958646	DUF4258 domain-containing protein
ABUW_0794	3124.74	-0.135115	0.183903	-0.734711	0.462515	0.639494	helix-turn-helix domain-containing protein
ABUW_0795	33.3047	-0.406893	0.352913	-1.15296	0.248929	0.425704	hypothetical protein
ABUW_0796	211.281	-0.592297	0.581666	-1.01828	0.308546	0.497468	DUF4236 domain-containing protein
ABUW_0797	463.003	-0.43645	0.443498	-0.984108	0.325063	0.513906	hypothetical protein
ABUW_0798	1599.48	-0.0706483	0.203108	-0.347836	0.727964	0.839325	hypothetical protein
ABUW_0799	1011.53	-0.263971	0.154309	-1.71066	0.0871436	0.204002	Arc family DNA-binding protein
ABUW_0800	47.0897	-0.548183	0.284013	-1.93014	0.05359	0.144643	Arc family DNA-binding protein
ABUW_0801	307.389	-0.619491	0.250616	-2.47188	0.0134406	0.0493214	KilA-N domain-containing protein
ABUW_0803	8.45927	-0.376095	0.787643	-0.477494	0.63301	0.772974	hypothetical protein
ABUW_0804	1055.82	0.0384802	0.128759	0.298855	0.765051	0.862853	tape measure protein
ABUW_0805	2.88441	1.18992	1.12006	1.06237	0.288066	0.473546	hypothetical protein
ABUW_0806	6.4415	0.470813	0.769606	0.611758	0.540698	0.702613	DUF1833 family protein
ABUW_0807	6.35473	1.45055	0.796663	1.82078	0.0686404	0.17176	hypothetical protein
ABUW_0808	189.838	0.311013	0.216437	1.43697	0.150728	0.302577	hypothetical protein
ABUW_0809	8.06562	1.03836	0.657644	1.57891	0.114356	0.248651	hypothetical protein
ABUW_0810	275.265	-0.748112	0.162356	-4.60784	4.06881e-06	5.08736e-05	hypothetical protein
ABUW_0811	1503.07	-0.716692	0.148945	-4.81178	1.49593e-06	2.16423e-05	hypothetical protein
ABUW_0812	1485.72	-0.999201	0.252636	-3.95511	7.65001e-05	0.000687027	hypothetical protein
ABUW_0813	740.464	-0.702034	0.332892	-2.10889	0.0349537	0.104254	hypothetical protein
ABUW_0815	1025.67	-0.370104	0.149416	-2.477	0.0132493	0.0489046	integrase arm-type DNA-binding domain-containing
ABUW_0816	16.5868	-0.253076	0.540149	-0.46853	0.639405	0.776083	tRNA-Arg
ABUW_0817	10082.9	0.297006	0.275613	1.07762	0.281204	0.464898	amino acid permease
ABUW_0818	3426.16	-0.197768	0.229186	-0.862915	0.388184	0.575043	prpF, 2-methylaconitate cis-trans isomerase PrpF
ABUW_0819	1150.94	-0.0654152	0.20509	-0.318959	0.749758	0.852066	polyprenyl synthetase family protein
ABUW_0820	185.328	-0.429165	0.184328	-2.32827	0.019898	0.0664323	MmcQ/YjbR family DNA-binding protein
ABUW_0821	5981.49	-0.10737	0.182565	-0.588118	0.556453	0.715413	SPFH/Band 7/PHB domain protein
ABUW_0822	2793.03	-0.270145	0.12444	-2.17089	0.0299392	0.0921357	NfeD family protein
ABUW_0823	1644.08	0.27319	0.270462	1.01009	0.312453	0.501839	patatin-like phospholipase family protein
ABUW_0824	642.459	-1.38983	0.320196	-4.34058	1.42108e-05	0.000153754	1-acyl-sn-glycerol-3-phosphate acyltransferase
ABUW_0825	152.73	-0.407524	0.241765	-1.68562	0.0918696	0.211912	MFS transporter
ABUW_0826	36425	0.748825	0.371837	2.01385	0.0440254	0.124805	porin
ABUW_0827	466.167	-0.112622	0.2067	-0.544854	0.585854	0.736658	phosphoethanolamine--lipid A transferase
ABUW_0828	753.902	-0.228337	0.172631	-1.32269	0.185939	0.35211	DNA-binding response regulator PmrA
ABUW_0829	940.185	-0.292859	0.164977	-1.77515	0.0758731	0.184426	two-component system sensor histidine kinase
ABUW_0830	71.8889	-0.670668	0.271019	-2.47461	0.013338	0.049088	phosphatase PAP2 family protein
ABUW_0831	221.271	-0.671284	0.425866	-1.57628	0.114962	0.249061	ammonium transporter
ABUW_0832	380.337	-0.574306	0.277841	-2.06704	0.0387308	0.113312	LysR family transcriptional regulator
ABUW_0833	62.9552	-0.175506	0.319385	-0.549512	0.582654	0.734363	AEC family transporter
ABUW_0834	168.861	-0.333158	0.186875	-1.78279	0.0746211	0.182567	molecular chaperone DnaJ
ABUW_0835	542.151	-1.36299	0.510948	-2.66757	0.00764026	0.0315987	hypothetical protein
ABUW_0836	15663.6	0.214616	0.177252	1.2108	0.225973	0.401783	valine--tRNA ligase
ABUW_0837	216.21	-0.466283	0.272306	-1.71235	0.0868326	0.203399	hypothetical protein
ABUW_0838	1173.12	-0.354834	0.165159	-2.14844	0.0316787	0.0968572	SDR family NAD(P)-dependent oxidoreductase
ABUW_0839	767.52	-0.359994	0.200025	-1.79974	0.0719012	0.177721	nuclear transport factor 2 family protein
ABUW_0840	774.388	-0.575843	0.192559	-2.99047	0.00278544	0.0141906	YbjQ family protein
ABUW_0841	592.921	-0.484346	0.190602	-2.54114	0.0110492	0.0424864	YbjQ family protein
ABUW_0842	15631.5	0.301876	0.194339	1.55334	0.120341	0.257309	adeK, multidrug efflux RND transporter outer membrane
ABUW_0843	32193.2	0.407479	0.191461	2.12826	0.0333152	0.100638	adeJ, multidrug efflux RND transporter permease
ABUW_0844	12258.6	0.507458	0.204844	2.47729	0.0132383	0.0489046	adeI, multidrug efflux RND transporter periplasmic
ABUW_0845	2678.44	0.222796	0.177898	1.25239	0.21043	0.383116	phosphatase PAP2 family protein
ABUW_0846	4121.38	-0.501316	0.16136	-3.10682	0.00189112	0.0104551	site-specific recombinase
ABUW_0847	2561.33	-0.231972	0.142738	-1.62516	0.104129	0.232052	polyprenyl synthetase family protein
ABUW_0848	31492.9	0.638098	0.152004	4.19789	2.69414e-05	0.000273426	rplU, 50S ribosomal protein L21
ABUW_0849	15343.8	0.397335	0.208451	1.90613	0.0566335	0.149859	rpmA, 50S ribosomal protein L27
ABUW_0850	5864.44	0.0243544	0.260594	0.0934571	0.92554	0.956704	lolA, outer membrane lipoprotein chaperone LolA
ABUW_0851	2096.04	0.196411	0.355365	0.552704	0.580466	0.733764	DUF3298 domain-containing protein
ABUW_0852	6133.3	0.347708	0.142323	2.44309	0.014562	0.0526183	serS, serine--tRNA ligase
ABUW_0853	1856.57	-0.0951842	0.164128	-0.579938	0.561956	0.719548	cobA, uroporphyrinogen-III C-methyltransferase
ABUW_0854	803.878	0.081166	0.22472	0.361188	0.717959	0.832621	tRNA (cytidine(34)-2'-O)-methyltransferase
ABUW_0855	207.429	0.309669	0.230601	1.34288	0.179312	0.343413	helix-turn-helix transcriptional regulator
ABUW_0856	407.004	0.239726	0.174807	1.37137	0.170259	0.331813	flavodoxin family protein
ABUW_0857	3679.26	0.0550905	0.203089	0.271263	0.786189	0.877977	APC family permease
ABUW_0858	5230.7	0.112702	0.230156	0.489674	0.624364	0.767448	iron-containing alcohol dehydrogenase
ABUW_0859	2041.79	-0.0766136	0.125071	-0.61256	0.540167	0.702366	hypothetical protein
ABUW_0860	1873.07	-0.0627262	0.230876	-0.271687	0.785862	0.877977	lipB, lipoyl(octanoyl) transferase LipB
ABUW_0861	3355.33	1.01863	0.303499	3.35631	0.00078991	0.00510736	DUF493 domain-containing protein
ABUW_0862	38475.4	0.379119	0.232134	1.63319	0.102428	0.229211	rpoD, RNA polymerase sigma factor RpoD
ABUW_0863	1093.88	-1.07611	0.186633	-5.76592	8.12147e-09	1.78295e-07	hypothetical protein
ABUW_0864	5287.98	-0.586367	0.130692	-4.48665	7.23509e-06	8.432e-05	YecA family protein
ABUW_0865	2471.49	0.7976	0.322374	2.47415	0.0133555	0.0491046	rhodanese-related sulfurtransferase
ABUW_0866	654.51	-0.240823	0.16492	-1.46024	0.144224	0.294215	DUF1289 domain-containing protein
ABUW_0867	55552.2	-0.0137837	0.119506	-0.115339	0.908176	0.948382	gltA, citrate (Si)-synthase
ABUW_0868	4480.7	0.223739	0.164116	1.3633	0.172787	0.334759	sdhC, succinate dehydrogenase, cytochrome b556
ABUW_0869	4859.24	0.543926	0.201191	2.70353	0.00686076	0.0291379	sdhD, succinate dehydrogenase, hydrophobic membrane
ABUW_0870	29603.3	0.434802	0.146327	2.97144	0.0029641	0.0147852	succinate dehydrogenase flavoprotein subunit
ABUW_0871	19183.6	0.32973	0.131423	2.50893	0.0121096	0.045363	succinate dehydrogenase iron-sulfur subunit
ABUW_0872	33521.4	0.132625	0.169168	0.783983	0.43305	0.612394	2-oxoglutarate dehydrogenase E1 component
ABUW_0873	19068.2	0.109532	0.16087	0.680873	0.495952	0.66811	odhB, 2-oxoglutarate dehydrogenase complex
ABUW_0874	26268.5	-0.142248	0.315141	-0.451378	0.651717	0.785722	lpdA, dihydrolipoyl dehydrogenase
ABUW_0875	28230.6	-0.407149	0.303215	-1.34277	0.179346	0.343413	sucC, ADP-forming succinate--CoA ligase subunit beta
ABUW_0876	25735.2	-0.0650557	0.14082	-0.461977	0.644098	0.780274	sucD, succinate--CoA ligase subunit alpha
ABUW_0879	1022.05	0.0183374	0.130654	0.140352	0.888382	0.937427	hypothetical protein
ABUW_0881	5475.74	0.127718	0.257492	0.496007	0.619889	0.764186	trpS, tryptophan--tRNA ligase
ABUW_0882	3936.3	-0.433451	0.329801	-1.31428	0.188751	0.355884	DUF808 domain-containing protein
ABUW_0883	1781.52	-0.221489	0.353076	-0.627313	0.530454	0.695002	neutral zinc metallopeptidase
ABUW_0884	2898	-0.151176	0.261458	-0.578205	0.563126	0.720557	cation:proton antiporter
ABUW_0885	37426.3	0.791155	0.213641	3.7032	0.000212898	0.00171408	Ig-like domain-containing protein
ABUW_0886	1192.86	-0.564012	0.325692	-1.73174	0.0833204	0.197006	hypothetical protein
ABUW_0887	1610.91	-0.152573	0.244406	-0.62426	0.532457	0.695695	CapA family protein
ABUW_0888	991.993	0.108645	0.182867	0.594121	0.552431	0.711695	metalloprotease
ABUW_0889	238.462	-0.590871	0.249463	-2.36857	0.0178571	0.0610429	MGMT family protein
ABUW_0890	1576.31	-0.0182741	0.171307	-0.106675	0.915047	0.952348	universal stress protein
ABUW_0891	279.59	-0.259735	0.221378	-1.17327	0.240689	0.416574	CatB-related O-acetyltransferase
ABUW_0892	4275.18	0.406227	0.162905	2.49365	0.0126437	0.0468984	greA, transcription elongation factor GreA
ABUW_0893	32640.7	0.086518	0.158221	0.546819	0.584503	0.735449	carB, carbamoyl-phosphate synthase large subunit
ABUW_0894	8713.93	0.355464	0.220061	1.61529	0.106247	0.23475	carA, glutamine-hydrolyzing carbamoyl-phosphate
ABUW_0895	2359.83	0.697437	0.233652	2.98493	0.00283641	0.0143377	hypothetical protein
ABUW_0896	3159.99	0.107699	0.157002	0.68597	0.492732	0.665323	DOMON-like domain-containing protein
ABUW_0897	2055.19	-0.0529221	0.130695	-0.404929	0.68553	0.811207	yhbY, ribosome assembly RNA-binding protein YhbY
ABUW_0898	10247.6	0.235168	0.159362	1.47569	0.140028	0.287989	rlmE, 23S rRNA (uridine(2552)-2'-O)-methyltransferase
ABUW_0899	48089.2	0.176948	0.154094	1.14831	0.250841	0.427812	ftsH, ATP-dependent zinc metalloprotease FtsH
ABUW_0900	642.195	0.0423114	0.1314	0.322005	0.747449	0.851823	folP, dihydropteroate synthase
ABUW_0901	317.631	0.131998	0.246656	0.535152	0.592544	0.743338	hypothetical protein
ABUW_0902	166.215	-0.109187	0.283653	-0.384932	0.700288	0.819425	hypothetical protein
ABUW_0903	5.1063	0.252996	1.05919	0.238857	0.811216	0.89409	tRNA-Leu
ABUW_0904	457.303	0.0513447	0.31211	0.164508	0.869331	0.927812	alkaline phosphatase D family protein
ABUW_0905	18.2184	-0.186355	0.544148	-0.342471	0.731996	0.842688	tRNA-Leu
ABUW_0906	2.5842	1.29356	1.14288	1.13185	0.257699	0.435999	tRNA-Cys
ABUW_0907	2528.34	0.539968	0.264771	2.03937	0.0414126	0.118916	folD, bifunctional methylenetetrahydrofolate
ABUW_0908	916.026	-0.185569	0.141333	-1.31299	0.189186	0.356292	methyltransferase
ABUW_0909	2897.64	0.205996	0.152765	1.34845	0.177514	0.341193	hypothetical protein
ABUW_0910	4202.35	0.358935	0.127269	2.82028	0.00479815	0.0219079	MFS transporter
ABUW_0911	1221.97	0.233556	0.220048	1.06139	0.288513	0.473869	glpK, glycerol kinase GlpK
ABUW_0912	1402.77	0.177962	0.226999	0.783976	0.433054	0.612394	glpD, glycerol-3-phosphate dehydrogenase
ABUW_0913	28339.2	0.637023	0.271653	2.34499	0.0190277	0.0640363	phosphoenolpyruvate carboxykinase (GTP)
ABUW_0914	661.262	-0.73968	0.219859	-3.36433	0.000767294	0.0050118	NAD(+)/NADH kinase
ABUW_0915	859.618	-0.743053	0.251486	-2.95465	0.00313019	0.015491	metallophosphoesterase
ABUW_0916	22698.2	-0.445833	0.238628	-1.86832	0.0617175	0.158476	Ig-like domain repeat protein
ABUW_0917	4424.78	-0.572236	0.280143	-2.04265	0.0410868	0.11825	co-chaperone GroES
ABUW_0918	34984.7	-0.645361	0.187738	-3.43757	0.000586958	0.00399611	groL, chaperonin GroEL
ABUW_0919	239.496	-0.373863	0.247702	-1.50932	0.131216	0.275063	diacylglycerol kinase
ABUW_0920	5746.42	-0.477169	0.142353	-3.35201	0.000802272	0.00516959	MBL fold metallo-hydrolase
ABUW_0921	145.355	-0.473168	0.229283	-2.06369	0.0390473	0.113892	glycerophosphodiester phosphodiesterase
ABUW_0922	1257.81	-0.0801395	0.164478	-0.487234	0.626093	0.768965	multidrug efflux RND transporter permease
ABUW_0923	551.601	0.243637	0.213058	1.14352	0.252821	0.430412	DUF4112 domain-containing protein
ABUW_0924	13758.5	0.0788652	0.166033	0.474996	0.63479	0.77322	htpX, protease HtpX
ABUW_0925	962.222	-0.499162	0.244289	-2.04333	0.0410203	0.118148	lytic transglycosylase domain-containing
ABUW_0926	4561.34	0.271702	0.386221	0.703487	0.481752	0.656885	ttcA, tRNA 2-thiocytidine(32) synthetase TtcA
ABUW_0927	7317.87	-0.434821	0.140608	-3.09244	0.00198521	0.0108483	SCP2 sterol-binding domain-containing protein
ABUW_0928	1877.92	1.26208	0.355473	3.55042	0.000384624	0.00280375	transglycosylase SLT domain-containing protein
ABUW_0929	401.765	-0.398079	0.20996	-1.89597	0.0579634	0.15231	greB, transcription elongation factor GreB
ABUW_0930	26.6367	-0.698102	0.483797	-1.44296	0.149031	0.301036	tRNA-Ser
ABUW_0931	424.655	0.158297	0.209523	0.755512	0.449942	0.627161	SgcJ/EcaC family oxidoreductase
ABUW_0932	302.075	-0.156837	0.197843	-0.792733	0.427934	0.607115	non-ribosomal peptide synthetase
ABUW_0933	1105.87	-1.40027	0.34362	-4.07507	4.60004e-05	0.00043974	hypothetical protein
ABUW_0935	224.119	-1.63837	0.345487	-4.74221	2.11399e-06	2.89218e-05	hypothetical protein
ABUW_0936	40.7078	-1.9649	0.638241	-3.07863	0.00207958	0.0112339	hypothetical protein
ABUW_0937	387.251	-1.12768	0.523133	-2.15563	0.0311125	0.0953577	hypothetical protein
ABUW_0939	31.3324	-0.594284	0.353449	-1.68139	0.0926876	0.213148	helix-turn-helix transcriptional regulator
ABUW_0940	1735.96	0.0830331	0.236746	0.350726	0.725794	0.837335	nitroreductase family protein
ABUW_0941	468.753	-0.0439302	0.161135	-0.27263	0.785138	0.877759	SDR family oxidoreductase
ABUW_0942	114.665	0.287569	0.233653	1.23076	0.218414	0.394044	TetR/AcrR family transcriptional regulator
ABUW_0943	117.901	0.160645	0.239725	0.670124	0.502779	0.672962	glycerate kinase
ABUW_0944	2041.23	1.44595	0.151711	9.53099	1.55786e-21	1.2788e-19	FdhF/YdeP family oxidoreductase
ABUW_0945	251.144	0.503787	0.39062	1.28971	0.19715	0.366358	fdhD, formate dehydrogenase accessory
ABUW_0946	178.766	-0.583114	0.204183	-2.85584	0.00429237	0.0199936	DUF1232 domain-containing protein
ABUW_0947	392.955	0.132662	0.173486	0.764685	0.444459	0.622737	4-phosphoerythronate dehydrogenase
ABUW_0948	610.98	0.172432	0.197066	0.874998	0.381575	0.569521	genX, EF-P lysine aminoacylase GenX
ABUW_0949	18855.8	0.137686	0.228682	0.602087	0.547117	0.708718	Tim44 domain-containing protein
ABUW_0950	921.881	0.448371	0.167666	2.67419	0.00749093	0.0311522	radA, DNA repair protein RadA
ABUW_0951	8749.16	0.806664	0.302648	2.66535	0.00769073	0.0317726	amino acid permease
ABUW_0952	219.569	0.334714	0.405347	0.825745	0.408949	0.592097	hypothetical protein
ABUW_0953	2769.93	0.0902321	0.139835	0.645275	0.518749	0.684654	lysA, diaminopimelate decarboxylase
ABUW_0954	2545.65	0.346747	0.150359	2.30613	0.0211035	0.0695347	dapF, diaminopimelate epimerase
ABUW_0955	448.496	-0.746197	0.196264	-3.802	0.000143534	0.00121521	alpha/beta fold hydrolase
ABUW_0956	360.102	0.211688	0.164448	1.28726	0.198003	0.367061	LysE family translocator
ABUW_0957	1382.84	0.0756329	0.192956	0.39197	0.69508	0.817131	tyrosine recombinase
ABUW_0958	34176.7	-0.365866	0.165489	-2.21082	0.027048	0.0849659	electron transfer flavoprotein subunit beta/FixA
ABUW_0959	31333.3	-0.206968	0.176457	-1.17291	0.240832	0.416574	FAD-binding protein
ABUW_0960	19834	-0.132283	0.126442	-1.04619	0.295474	0.481948	gyrA, DNA gyrase subunit A
ABUW_0961	202.031	-0.941827	0.20068	-4.69318	2.68996e-06	3.61469e-05	glycosyltransferase family 39 protein
ABUW_0962	16.7267	0.00471239	0.455795	0.0103388	0.991751	0.994648	GtrA family protein
ABUW_0963	53.1964	-0.147402	0.259779	-0.567414	0.570433	0.726294	glycosyltransferase family 2 protein
ABUW_0964	77.471	0.0554038	0.29777	0.186062	0.852396	0.918564	ChbG/HpnK family deacetylase
ABUW_0965	1083.45	-0.431228	0.169227	-2.54822	0.0108273	0.0418892	ABC transporter permease
ABUW_0966	1309.61	-0.663452	0.196126	-3.38279	0.000717545	0.00476178	ABC transporter permease
ABUW_0967	2490.16	-0.150927	0.126324	-1.19477	0.232179	0.409485	HlyD family secretion protein
ABUW_0968	2746.1	-0.12624	0.190373	-0.663119	0.507254	0.676124	TolC family protein
ABUW_0969	3504.88	0.206066	0.226706	0.908958	0.363373	0.552988	serC, 3-phosphoserine/phosphohydroxythreonine
ABUW_0970	155.884	-0.70454	0.264841	-2.66024	0.00780852	0.0320059	hypothetical protein
ABUW_0971	3862.73	-0.121395	0.200295	-0.606079	0.544462	0.706451	hypothetical protein
ABUW_0972	675.779	-0.25419	0.171649	-1.48087	0.138642	0.286228	YaiI/YqxD family protein
ABUW_0973	847.204	-0.796175	0.174609	-4.55975	5.12147e-06	6.21823e-05	EamA family transporter
ABUW_0974	4023.48	-0.473022	0.180253	-2.62422	0.00868486	0.0351114	lipoprotein-releasing ABC transporter permease
ABUW_0975	1932.57	-0.419536	0.152702	-2.74742	0.00600662	0.0263426	lolD, lipoprotein-releasing ABC transporter
ABUW_0976	819.653	-0.862896	0.200098	-4.31236	1.61518e-05	0.000173497	DNA internalization-related competence protein
ABUW_0977	2837.46	0.193671	0.259492	0.746346	0.455458	0.633681	lysophospholipid acyltransferase family protein
ABUW_0978	3740.29	-0.0871337	0.146278	-0.595671	0.551395	0.711089	sppA, signal peptide peptidase SppA
ABUW_0979	2827.82	-0.281244	0.233321	-1.20539	0.228052	0.404191	alpha/beta hydrolase
ABUW_0980	3028.19	0.770016	0.255798	3.01025	0.00261029	0.013502	phosphoribosylglycinamide formyltransferase
ABUW_0981	10097.5	0.39105	0.169375	2.30879	0.0209554	0.0692281	purM, phosphoribosylformylglycinamidine cyclo-ligase
ABUW_0982	6287.81	-0.293867	0.166704	-1.7628	0.0779335	0.187916	AI-2E family transporter
ABUW_0983	2510.53	-0.605248	0.156176	-3.87543	0.000106438	0.000921815	hda, DnaA regulatory inactivator Hda
ABUW_0984	2865.4	-0.185852	0.317108	-0.586085	0.557819	0.71668	rbtA, rhombotarget A
ABUW_0985	2924.58	0.471204	0.372581	1.2647	0.205978	0.377194	CSLREA domain-containing protein
ABUW_0986	977.844	0.0963428	0.307101	0.313717	0.753736	0.855761	DUF3106 domain-containing protein
ABUW_0987	1059.99	0.420412	0.300845	1.39744	0.162282	0.320322	hypothetical protein
ABUW_0988	4138.7	0.247314	0.372891	0.663235	0.50718	0.676124	RNA polymerase sigma factor
ABUW_0989	1683.12	-0.125415	0.273898	-0.45789	0.647032	0.782071	RNA methyltransferase
ABUW_0990	4074.92	0.54452	0.291168	1.87012	0.0614666	0.157997	class 1 fructose-bisphosphatase
ABUW_0991	175.519	-0.308086	0.231764	-1.32931	0.183745	0.349554	NF038105 family protein
ABUW_0992	6995.3	-0.0928875	0.340233	-0.273012	0.784844	0.877759	pal, peptidoglycan-associated lipoprotein Pal
ABUW_0993	4522.65	-0.428681	0.173941	-2.46452	0.0137197	0.050113	tolB, Tol-Pal system beta propeller repeat protein
ABUW_0994	3514.22	-0.518422	0.389286	-1.33173	0.18295	0.349076	tolA, cell envelope integrity protein TolA
ABUW_0995	978.84	-0.677859	0.348853	-1.94311	0.0520033	0.141034	tolR, protein TolR
ABUW_0996	2532.01	-0.712382	0.267727	-2.66085	0.0077944	0.0319909	tolQ, protein TolQ
ABUW_0997	1161.59	-0.10809	0.316971	-0.34101	0.733096	0.843441	ybgC, tol-pal system-associated acyl-CoA thioesterase
ABUW_0998	324.686	0.73989	0.255184	2.89944	0.0037383	0.017823	amidohydrolase
ABUW_0999	2002.22	0.173018	0.141089	1.2263	0.220085	0.395563	ruvB, Holliday junction branch migration DNA helicase
ABUW_1000	1825.72	-0.0436956	0.191041	-0.228723	0.819084	0.899018	ruvA, Holliday junction branch migration protein RuvA
ABUW_1001	2907.11	-0.0623435	0.214131	-0.291147	0.770939	0.867795	deoxyguanosinetriphosphate triphosphohydrolase
ABUW_1002	18452.4	0.248343	0.221624	1.12056	0.262474	0.441993	purL, phosphoribosylformylglycinamidine synthase
ABUW_1003	687.796	-0.859335	0.302191	-2.84368	0.00445958	0.0205609	multidrug effflux MFS transporter
ABUW_1005	491.408	-0.427997	0.276489	-1.54797	0.121629	0.259476	NIF3 1
ABUW_1006	1114.51	0.125397	0.186186	0.673506	0.500625	0.671532	enoyl-CoA hydratase/isomerase family protein
ABUW_1007	570.566	0.14015	0.248758	0.563399	0.573163	0.727973	nicotinate-nicotinamide nucleotide
ABUW_1008	231.551	-0.201578	0.231215	-0.87182	0.383307	0.570728	CAP domain-containing protein
ABUW_1009	1601.44	-0.0143705	0.250271	-0.0574196	0.954211	0.971448	peroxiredoxin
ABUW_1010	577.48	0.0497829	0.164112	0.303346	0.761626	0.861048	diphthine--ammonia ligase
ABUW_1011	15399.2	0.579974	0.209459	2.76891	0.00562437	0.0249854	hypothetical protein
ABUW_1012	5102.67	0.460932	0.133239	3.45943	0.000541326	0.00372322	queC, 7-cyano-7-deazaguanine synthase QueC
ABUW_1013	4438	0.639028	0.220068	2.90378	0.00368689	0.0176224	queE, 7-carboxy-7-deazaguanine synthase QueE
ABUW_1014	10316.3	0.145062	0.142063	1.02111	0.307201	0.496358	dapD, 2,3,4,5-tetrahydropyridine-2,6-dicarboxylate
ABUW_1015	34075.9	-0.431383	0.246532	-1.7498	0.0801523	0.192137	carO, ornithine uptake porin CarO type 3
ABUW_1016	2568.6	-0.990917	0.151813	-6.52721	6.70046e-11	2.10841e-09	CysB family HTH-type transcriptional regulator
ABUW_1017	1324.36	-0.842917	0.210386	-4.00652	6.16192e-05	0.000566117	sulfate ABC transporter ATP-binding protein
ABUW_1018	377.707	-0.153474	0.293458	-0.522986	0.600984	0.749644	cysW, sulfate ABC transporter permease subunit CysW
ABUW_1019	368.981	0.026493	0.296108	0.0894707	0.928708	0.957881	cysT, sulfate ABC transporter permease subunit CysT
ABUW_1020	554.04	0.0751466	0.221455	0.339331	0.73436	0.843866	alpha/beta hydrolase
ABUW_1021	1511.29	0.0963017	0.249584	0.385849	0.699609	0.819281	sulfate ABC transporter substrate-binding
ABUW_1022	263.759	-0.466995	0.198614	-2.35127	0.0187094	0.0633036	pabC, aminodeoxychorismate lyase
ABUW_1023	1809.51	-0.144458	0.167992	-0.859913	0.389837	0.575685	mltG, endolytic transglycosylase MltG
ABUW_1024	1691.41	-0.220772	0.19191	-1.15039	0.249984	0.426928	dTMP kinase
ABUW_1025	638.796	-0.883252	0.147625	-5.98308	2.18951e-09	5.29975e-08	PaaI family thioesterase
ABUW_1026	1942.13	-0.280059	0.152777	-1.83312	0.0667849	0.16812	nadB, L-aspartate oxidase
ABUW_1027	5438.42	0.110899	0.146085	0.75914	0.447769	0.625056	Do family serine endopeptidase
ABUW_1028	291.528	-0.62477	0.200553	-3.11523	0.00183799	0.0102515	acyl-CoA thioesterase
ABUW_1029	10758.3	0.00222849	0.165398	0.0134735	0.98925	0.99346	lepA, translation elongation factor 4
ABUW_1030	4021.35	-0.375791	0.195205	-1.9251	0.0542162	0.14602	lepB, signal peptidase I
ABUW_1031	729.096	0.0545742	0.327821	0.166476	0.867782	0.926944	DUF4845 domain-containing protein
ABUW_1032	1670.67	-0.0924945	0.182818	-0.505939	0.6129	0.75879	rnc, ribonuclease III
ABUW_1033	6035.79	0.100052	0.194757	0.513726	0.607444	0.754013	era, GTPase Era
ABUW_1034	546.993	-0.577886	0.309952	-1.86444	0.0622603	0.159348	NF038104 family lipoprotein
ABUW_1035	1091.9	-0.283273	0.163713	-1.7303	0.0835764	0.197364	recO, DNA repair protein RecO
ABUW_1036	1542.89	0.536231	0.245977	2.18	0.0292575	0.0906285	pdxJ, pyridoxine 5'-phosphate synthase
ABUW_1037	1382.82	0.200098	0.202192	0.989642	0.322349	0.511424	tRNA-(ms[2]io[6]A)-hydroxylase
ABUW_1038	1606.49	-0.495908	0.286004	-1.73392	0.0829317	0.196561	SDR family oxidoreductase
ABUW_1039	9.18439	0.35006	0.794938	0.440361	0.659675	0.79251	tRNA-Asn
ABUW_1040	590.022	-0.725373	0.288154	-2.51731	0.0118254	0.044608	hypothetical protein
ABUW_1041	870.562	0.249446	0.177268	1.40717	0.159377	0.316242	PaaI family thioesterase
ABUW_1042	519.095	-0.511827	0.281343	-1.81923	0.0688768	0.172224	GFA family protein
ABUW_1043	12758.7	0.193385	0.239118	0.808741	0.418664	0.600408	pyridoxal phosphate-dependent aminotransferase
ABUW_1044	188.301	-0.0247603	0.294445	-0.0840915	0.932984	0.959931	hypothetical protein
ABUW_1045	1070.52	-0.76488	0.159499	-4.79551	1.62261e-06	2.32021e-05	diguanylate cyclase
ABUW_1046	1213.91	-0.728521	0.336689	-2.16378	0.030481	0.0936503	hypothetical protein
ABUW_1047	4573.8	0.561575	0.238832	2.35134	0.0187061	0.0633036	uvrB, excinuclease ABC subunit UvrB
ABUW_1048	2243.75	0.189295	0.206456	0.91688	0.359205	0.549356	lipocalin family protein
ABUW_1049	390.884	-0.51748	0.295826	-1.74927	0.0802435	0.192137	rarD, EamA family transporter RarD
ABUW_1050	24520.1	0.135406	0.200225	0.676272	0.498868	0.670127	glyceraldehyde-3-phosphate dehydrogenase
ABUW_1051	1349.96	-0.416595	0.280924	-1.48295	0.138088	0.285397	hypothetical protein
ABUW_1052	619.283	-0.332915	0.295944	-1.12493	0.26062	0.439723	hypothetical protein
ABUW_1053	3866.74	0.00273296	0.384177	0.00711382	0.994324	0.996371	cgtA, Obg family GTPase CgtA
ABUW_1054	4661.44	-0.0508327	0.250529	-0.202901	0.839212	0.91077	glutamate 5-kinase
ABUW_1055	615.498	-0.00687323	0.220468	-0.0311756	0.975129	0.982939	HAD-IB family hydrolase
ABUW_1056	2300.33	-0.149858	0.114423	-1.30968	0.190304	0.35804	DUF1615 domain-containing protein
ABUW_1057	898.329	0.125729	0.137737	0.91282	0.361337	0.551054	dusB, tRNA dihydrouridine synthase DusB
ABUW_1058	2059.9	0.947911	0.25661	3.69398	0.000220773	0.00176245	nitronate monooxygenase
ABUW_1059	145.218	-0.236555	0.199741	-1.18431	0.236292	0.412727	VIT family protein
ABUW_1060	1656.78	0.491184	0.259291	1.89433	0.058181	0.152776	hypothetical protein
ABUW_1061	2572.7	0.429774	0.125532	3.42361	0.000617962	0.004152	wecB, UDP-N-acetylglucosamine 2-epimerase
ABUW_1062	1002.37	-0.400651	0.254205	-1.57609	0.115004	0.249061	hypothetical protein
ABUW_1063	2242.61	0.311222	0.185554	1.67725	0.093493	0.214357	hypothetical protein
ABUW_1064	1174.58	0.0513916	0.186297	0.275858	0.782657	0.876427	glycosyltransferase family 2 protein
ABUW_1065	865.21	-0.307667	0.213136	-1.44353	0.148872	0.301036	hypothetical protein
ABUW_1066	846.136	-0.892051	0.272007	-3.27951	0.00103987	0.00646737	hypothetical protein
ABUW_1067	716.548	-0.263599	0.189218	-1.3931	0.163589	0.322061	deoxyribodipyrimidine photo-lyase
ABUW_1068	18981.9	0.264215	0.237559	1.11221	0.266047	0.446288	peptidylprolyl isomerase
ABUW_1069	1098.61	-0.0840226	0.173035	-0.485581	0.627264	0.76976	NAD(P)/FAD-dependent oxidoreductase
ABUW_1070	2505.31	0.011302	0.359064	0.0314764	0.97489	0.982939	D-alanyl-D-alanine carboxypeptidase PBP6B
ABUW_1071	6905.14	-0.257907	0.192768	-1.33791	0.180925	0.345909	M61 family metallopeptidase
ABUW_1072	45912.4	0.399938	0.146469	2.73053	0.00632326	0.0273501	NADP-dependent isocitrate dehydrogenase
ABUW_1073	3266.17	0.203999	0.152715	1.33582	0.181608	0.347041	rRNA large subunit pseudouridine synthase E
ABUW_1074	3850.53	-0.0236752	0.296135	-0.0799473	0.936279	0.962273	icd, NADP-dependent isocitrate dehydrogenase
ABUW_1075	420.94	-1.81823	0.273283	-6.6533	2.86601e-11	9.27591e-10	hypothetical protein
ABUW_1076	657.063	-1.62415	0.190905	-8.50763	1.77521e-17	1.08116e-15	hypothetical protein
ABUW_1077	7.42449	-0.634022	0.658286	-0.963141	0.335477	0.524973	hypothetical protein
ABUW_1078	29.906	-0.104229	0.337283	-0.309027	0.757301	0.858472	YbfB/YjiJ family MFS transporter
ABUW_1079	999.57	0.726786	0.144184	5.04067	4.63903e-07	7.68288e-06	LysR family transcriptional regulator
ABUW_1080	3160.28	0.289094	0.200986	1.43838	0.150326	0.302377	L-cystine transporter
ABUW_1081	565.65	-0.478677	0.17817	-2.68664	0.00721755	0.030248	PhzF family phenazine biosynthesis protein
ABUW_1082	22898.5	-0.595668	0.16105	-3.69865	0.00021675	0.00173768	insulinase family protein
ABUW_1083	851.016	0.573918	0.273505	2.09838	0.0358715	0.106654	DUF3144 domain-containing protein
ABUW_1084	771.21	0.078355	0.181036	0.432815	0.665149	0.796071	hypothetical protein
ABUW_1085	3569.81	0.0623645	0.168782	0.369496	0.711758	0.828842	CYTH and CHAD domain-containing protein
ABUW_1086	439.335	0.118445	0.19363	0.61171	0.540729	0.702613	DUF962 domain-containing protein
ABUW_1087	479.809	-0.0927211	0.283115	-0.327503	0.743288	0.849986	cas1f, type I-F CRISPR-associated endonuclease Cas1
ABUW_1088	1948.92	-0.261045	0.1775	-1.47068	0.141377	0.290011	cas3f, type I-F CRISPR-associated helicase Cas3
ABUW_1089	2388.33	-0.327477	0.331385	-0.988208	0.323051	0.511536	csy1, type I-F CRISPR-associated protein Csy1
ABUW_1090	1223.27	-0.0782912	0.304792	-0.256867	0.797281	0.885972	csy2, type I-F CRISPR-associated protein Csy2
ABUW_1091	3002.46	-0.0972985	0.240825	-0.404022	0.686197	0.811741	csy3, type I-F CRISPR-associated protein Csy3
ABUW_1092	1727.12	-0.144888	0.173322	-0.835946	0.403185	0.586903	cas6f, type I-F CRISPR-associated endoribonuclease
ABUW_1097	548.971	-0.0884315	0.166762	-0.530286	0.595913	0.746325	thiamine phosphate synthase
ABUW_1098	3793.13	0.0788141	0.121197	0.650297	0.5155	0.682514	hemL, glutamate-1-semialdehyde 2,1-aminomutase
ABUW_1099	330.034	0.293537	0.180956	1.62214	0.104773	0.232583	isochorismatase
ABUW_1100	1119.69	0.875925	0.386658	2.26538	0.0234895	0.0760038	RluA family pseudouridine synthase
ABUW_1101	10905.6	0.240679	0.17515	1.37414	0.169399	0.330437	rapA, RNA polymerase-associated protein RapA
ABUW_1102	1287.84	-0.703617	0.144543	-4.86787	1.12807e-06	1.71068e-05	AI-2E family transporter
ABUW_1103	1855.91	-0.305506	0.22418	-1.36277	0.172956	0.334914	fabR, HTH-type transcriptional repressor FabR
ABUW_1104	6526.27	0.252062	0.23898	1.05474	0.291544	0.477859	ferredoxin reductase
ABUW_1105	11698.6	-0.142685	0.22734	-0.627628	0.530248	0.694972	acyl-CoA desaturase
ABUW_1106	170.026	-0.217265	0.214564	-1.01259	0.311256	0.500128	DUF4442 domain-containing protein
ABUW_1107	337.488	-0.518367	0.216571	-2.39352	0.0166874	0.057915	TetR/AcrR family transcriptional regulator
ABUW_1108	3090.59	0.247104	0.137307	1.79964	0.0719168	0.177721	SIMPL domain-containing protein
ABUW_1109	20246.1	0.281108	0.15894	1.76865	0.0769526	0.186146	diaminobutyrate--2-oxoglutarate transaminase
ABUW_1110	18567.7	0.196588	0.199167	0.987054	0.323616	0.511929	aspartate aminotransferase family protein
ABUW_1111	3678.06	2.94257	0.321333	9.15737	5.31778e-20	4.18332e-18	aldehyde dehydrogenase family protein
ABUW_1112	500.039	0.914451	0.505418	1.8093	0.0704051	0.174901	Lrp/AsnC family transcriptional regulator
ABUW_1113	2968.58	3.65908	0.424542	8.61889	6.76043e-18	4.40127e-16	alpha-keto acid decarboxylase family protein
ABUW_1114	676.872	3.1821	0.389313	8.17363	2.99247e-16	1.63762e-14	amino acid permease
ABUW_1115	929.341	0.232107	0.27804	0.8348	0.40383	0.587164	substrate-binding domain-containing protein
ABUW_1116	543.917	0.0827959	0.203901	0.406059	0.684699	0.810744	pstC, phosphate ABC transporter permease subunit PstC
ABUW_1117	637.576	0.203003	0.171073	1.18665	0.235365	0.412025	pstA, phosphate ABC transporter permease PstA
ABUW_1118	2104.25	-0.466593	0.163806	-2.84846	0.00439315	0.0203291	phosphate ABC transporter ATP-binding protein
ABUW_1119	7157.49	-0.519885	0.192812	-2.69632	0.00701097	0.0296455	sohB, protease SohB
ABUW_1120	4422.33	-0.174784	0.145694	-1.19966	0.230271	0.406685	BapA prefix-like domain-containing protein
ABUW_1121	322.621	-0.705071	0.179113	-3.93646	8.2691e-05	0.000732961	DUF2238 domain-containing protein
ABUW_1122	12294.9	0.299382	0.190044	1.57533	0.115181	0.24924	purB, adenylosuccinate lyase
ABUW_1123	750.997	-0.238959	0.34118	-0.700391	0.483683	0.658395	hflD, high frequency lysogenization protein HflD
ABUW_1124	2686.36	0.305485	0.21912	1.39415	0.163273	0.321606	mnmA, tRNA 2-thiouridine(34) synthase MnmA
ABUW_1125	1469.04	0.0412928	0.198726	0.207787	0.835395	0.90854	NUDIX hydrolase
ABUW_1126	1513.21	-0.448263	0.157773	-2.84119	0.00449451	0.0206967	gamma carbonic anhydrase family protein
ABUW_1127	6539.75	-0.173732	0.140084	-1.2402	0.2149	0.389191	dacC, D-alanyl-D-alanine carboxypeptidase PBP5/6
ABUW_1128	4113.8	-0.302325	0.184243	-1.64091	0.100817	0.226598	hypothetical protein
ABUW_1129	297.681	-0.80144	0.210914	-3.79984	0.000144788	0.00122036	hypothetical protein
ABUW_1130	1013.63	0.0312757	0.157217	0.198933	0.842315	0.911998	surE, 5'/3'-nucleotidase SurE
ABUW_1131	1553.76	0.275443	0.176196	1.56328	0.117987	0.253568	peptidoglycan DD-metalloendopeptidase family
ABUW_1132	4431.19	-0.648754	0.138734	-4.67624	2.92184e-06	3.89854e-05	LysR family transcriptional regulator
ABUW_1133	11731	-0.149095	0.229921	-0.648462	0.516686	0.683604	ATP-binding protein
ABUW_1134	2988.8	-0.624255	0.352462	-1.77113	0.0765397	0.185503	MFS transporter
ABUW_1135	4560.26	-0.341659	0.1648	-2.07317	0.0381566	0.112037	gloA, lactoylglutathione lyase
ABUW_1136	896.801	-0.376488	0.19201	-1.96077	0.0499058	0.137074	bile acid:sodium symporter
ABUW_1137	15472.7	0.333789	0.222871	1.49768	0.134217	0.279984	rpmE, 50S ribosomal protein L31
ABUW_1138	3468.11	-0.349949	0.201389	-1.73767	0.0822686	0.195621	EAL domain-containing protein
ABUW_1139	1518.8	-0.233859	0.196359	-1.19098	0.233663	0.410733	hypothetical protein
ABUW_1140	2522.49	0.138069	0.143646	0.961179	0.336462	0.525549	epmB, EF-P beta-lysylation protein EpmB
ABUW_1141	20266.9	0.0950927	0.172477	0.551337	0.581403	0.734061	efp, elongation factor P
ABUW_1142	8350.04	1.98811	0.311383	6.38478	1.71648e-10	4.98572e-09	carbon starvation protein A
ABUW_1143	1218.24	2.7266	0.211591	12.8862	5.38349e-38	1.0164e-35	YbdD/YjiX family protein
ABUW_1144	9.50057	1.5753	0.719057	2.19079	0.0284672	0.0889099	tRNA-Val
ABUW_1145	572.096	0.0125503	0.347748	0.0360902	0.97121	0.980416	LysR family transcriptional regulator
ABUW_1146	410.844	0.0647455	0.246545	0.262611	0.79285	0.882347	aminopeptidase P family protein
ABUW_1147	402.791	-0.427639	0.18965	-2.25488	0.024141	0.0773168	BCCT family transporter
ABUW_1148	894.905	0.062639	0.274419	0.228261	0.819444	0.899018	BCCT family transporter
ABUW_1149	110.246	-0.270462	0.266253	-1.01581	0.309721	0.498299	aromatic ring-hydroxylating dioxygenase subunit
ABUW_1150	96.4038	0.816566	0.220681	3.70021	0.000215419	0.00173069	aldehyde dehydrogenase family protein
ABUW_1151	107.944	0.0232011	0.201755	0.114997	0.908448	0.948382	FAD-dependent oxidoreductase
ABUW_1152	71.4338	-0.016778	0.279801	-0.0599641	0.952184	0.969908	FAD-binding oxidoreductase
ABUW_1153	25.6727	-0.303052	0.393808	-0.769542	0.441572	0.620303	ethanolamine utilization protein EutQ
ABUW_1154	52.2274	-0.866572	0.352181	-2.46059	0.0138711	0.050557	hypothetical protein
ABUW_1155	39.0745	-0.799055	0.34325	-2.32791	0.019917	0.0664369	MarC family protein
ABUW_1156	253.539	-0.677056	0.281745	-2.40308	0.0162578	0.0570535	yddG, aromatic amino acid DMT transporter YddG
ABUW_1157	215.825	-0.822512	0.204078	-4.03039	5.56854e-05	0.00052	DMT family transporter
ABUW_1158	130.469	0.267777	0.329371	0.812994	0.416222	0.598041	type II toxin-antitoxin system Phd/YefM family
ABUW_1159	1932.11	-0.323787	0.171849	-1.88414	0.0595458	0.155193	TetR/AcrR family transcriptional regulator
ABUW_1161	440.807	-0.859133	0.428416	-2.00537	0.0449232	0.126779	hypothetical protein
ABUW_1162	1622.39	-0.400762	0.242459	-1.65291	0.0983497	0.222268	hypothetical protein
ABUW_1163	22.6711	-0.830544	0.48475	-1.71334	0.0866494	0.203222	TetR/AcrR family transcriptional regulator
ABUW_1164	185.895	-0.0094963	0.252855	-0.0375564	0.970041	0.980416	hypothetical protein
ABUW_1165	428.715	0.242771	0.164141	1.47904	0.139129	0.287076	pirin family protein
ABUW_1166	304.878	-0.490695	0.28049	-1.74942	0.0802186	0.192137	threo-3-hydroxy-L-aspartate ammonia-lyase
ABUW_1167	257.312	0.112721	0.169548	0.664834	0.506157	0.676124	PAS domain-containing protein
ABUW_1168	262.528	1.18963	0.2368	5.02376	5.06705e-07	8.31877e-06	bauF, acinetobactin utilization protein BauF
ABUW_1169	176.931	-0.411679	0.280599	-1.46714	0.142337	0.290993	basA, acinetobactin non-ribosomal peptide synthetase
ABUW_1170	436.271	-0.721675	0.218737	-3.29929	0.000969299	0.00605972	basB, acinetobactin non-ribosomal peptide synthetase
ABUW_1173	29.3641	0.297884	0.434473	0.685622	0.492952	0.665323	bauD, ferric acinetobactin ABC transporter permease
ABUW_1174	42.593	-0.2366	0.326185	-0.725354	0.468235	0.644805	bauC, ferric acinetobactin ABC transporter permease
ABUW_1175	54.6726	-0.0672928	0.369348	-0.182193	0.855431	0.919911	bauE, ferric acinetobactin ABC transporter ATP-binding
ABUW_1176	178.756	-0.37428	0.230328	-1.62499	0.104165	0.232052	bauB, siderophore-binding periplasmic lipoprotein
ABUW_1177	619.044	-0.555162	0.178915	-3.10294	0.00191607	0.0105621	bauA, TonB-dependent ferric acinetobactin receptor
ABUW_1178	221.799	-0.64943	0.182259	-3.56322	0.000366331	0.00270697	basC, putative histamine N-monooxygenase
ABUW_1179	291.012	-0.358813	0.178685	-2.00808	0.0446352	0.126155	basD, acinetobactin non-ribosomal peptide synthetase
ABUW_1180	160.186	0.311727	0.272029	1.14594	0.251822	0.428903	basE, (2,3-dihydroxybenzoyl)adenylate synthase BasE
ABUW_1181	90.2507	-0.404939	0.342016	-1.18398	0.236421	0.412727	basF, acinetobactin biosynthesis bifunctional
ABUW_1182	124.935	-0.790046	0.265134	-2.97979	0.00288441	0.0145221	basG, acinetobactin biosynthesis histidine
ABUW_1183	3.81028	-2.66995	1.10333	-2.41991	0.0155244	0.0553543	hypothetical protein
ABUW_1184	188.713	-0.58792	0.258501	-2.27434	0.0229454	0.0746268	barA, acinetobactin export ABC transporter
ABUW_1185	164.176	-0.498196	0.191287	-2.60445	0.00920229	0.03676	barB, acinetobactin export ABC transporter
ABUW_1186	89.9144	-0.574951	0.24103	-2.3854	0.0170608	0.05894	basH, acinetobactin biosynthesis thioesterase BasH
ABUW_1187	42.1217	-1.11146	0.302184	-3.67809	0.00023499	0.00185632	basI, acinetobactin biosynthesis phosphopantetheinyl
ABUW_1188	213.611	-0.895745	0.218588	-4.09787	4.16961e-05	0.000403703	basJ, acinetobactin biosynthesis isochorismate
ABUW_1189	19961.3	0.232175	0.17915	1.29598	0.194982	0.363401	murein L,D-transpeptidase
ABUW_1190	1895.86	0.25005	0.20653	1.21072	0.226003	0.401783	uroporphyrinogen decarboxylase
ABUW_1191	265.331	-0.542538	0.213959	-2.53571	0.0112221	0.0429576	DUF817 family protein
ABUW_1192	36147.2	0.0404616	0.191531	0.211254	0.832689	0.906903	DUF3015 family protein
ABUW_1193	3470.68	-1.01905	0.201346	-5.0612	4.16625e-07	6.96583e-06	DUF4105 domain-containing protein
ABUW_1194	2875.41	-0.345826	0.181926	-1.90091	0.0573135	0.151128	class C extended-spectrum beta-lactamase ADC-11
ABUW_1195	2340.48	0.374305	0.323819	1.15591	0.247719	0.42479	folE, GTP cyclohydrolase I FolE
ABUW_1196	342.394	0.42697	0.290646	1.46904	0.141822	0.290727	xdhA, xanthine dehydrogenase small subunit
ABUW_1197	298.078	1.01094	0.196346	5.14876	2.62216e-07	4.54187e-06	xdhB, xanthine dehydrogenase molybdopterin binding
ABUW_1198	141.082	0.394393	0.230936	1.7078	0.0876726	0.204859	xdhC, xanthine dehydrogenase accessory protein XdhC
ABUW_1199	1799.48	0.449166	0.344492	1.30385	0.192284	0.36033	Smr/MutS family protein
ABUW_1200	1719.79	0.00101328	0.14763	0.00686367	0.994524	0.996371	trpC, indole-3-glycerol phosphate synthase TrpC
ABUW_1201	1892.5	0.454751	0.242748	1.87335	0.0610206	0.157494	trpD, anthranilate phosphoribosyltransferase
ABUW_1202	382.718	-0.929225	0.275578	-3.37191	0.000746496	0.00491075	TonB-dependent receptor
ABUW_1203	1227.69	-0.166891	0.170538	-0.978618	0.327769	0.517414	M1 family metallopeptidase
ABUW_1204	1637.97	0.0438577	0.237465	0.184691	0.853471	0.918936	aminodeoxychorismate/anthranilate synthase
ABUW_1205	5616.12	0.816133	0.158874	5.137	2.79165e-07	4.81337e-06	aminopeptidase P family protein
ABUW_1206	2781.68	0.468563	0.390567	1.1997	0.230255	0.406685	peptide MFS transporter
ABUW_1207	33636.3	-0.0943087	0.151568	-0.622221	0.533796	0.696721	glnA, type I glutamate--ammonia ligase
ABUW_1208	325.479	0.112856	0.20069	0.562338	0.573886	0.728639	chorismate lyase
ABUW_1209	820.425	0.0979123	0.134121	0.730027	0.465373	0.64227	ubiA, 4-hydroxybenzoate octaprenyltransferase
ABUW_1210	3452.37	1.30914	0.250482	5.22649	1.72759e-07	3.10637e-06	hypothetical protein
ABUW_1211	81.63	-0.797674	0.292003	-2.73173	0.0063003	0.027282	hypothetical protein
ABUW_1212	143.508	-0.34363	0.347019	-0.990234	0.32206	0.511289	DUF2726 domain-containing protein
ABUW_1213	2.96729	-0.142845	1.07909	-0.132375	0.894688	0.94078	tRNA-Asn
ABUW_1214	4.47064	-0.205142	0.92551	-0.221652	0.824584	0.90224	tRNA-Asn
ABUW_1215	8.62916	-0.0475707	0.658615	-0.0722283	0.94242	0.965403	tRNA-Asn
ABUW_1216	32051.7	0.091369	0.172916	0.528403	0.59722	0.747412	superoxide dismutase
ABUW_1217	1659.54	-0.301189	0.131706	-2.28683	0.022206	0.0724718	Nif3-like dinuclear metal center hexameric
ABUW_1218	2089.13	-0.069691	0.145887	-0.477706	0.632859	0.772974	trypsin-like peptidase domain-containing
ABUW_1219	4921.36	-0.0374708	0.183566	-0.204127	0.838254	0.910736	multifunctional CCA addition/repair protein
ABUW_1220	22102	-0.312133	0.151013	-2.06693	0.038741	0.113312	NADP-dependent malic enzyme
ABUW_1221	2418.16	-0.871779	0.152719	-5.70837	1.14064e-08	2.41969e-07	EAL domain-containing protein
ABUW_1222	573.655	-0.355612	0.201257	-1.76696	0.0772353	0.186476	16S rRNA (uracil(1498)-N(3))-methyltransferase
ABUW_1223	2181.9	0.325262	0.158657	2.0501	0.0403549	0.11641	metF, methylenetetrahydrofolate reductase [NAD(P)H]
ABUW_1224	11517.1	0.986572	0.220615	4.47192	7.75222e-06	8.89738e-05	adenosylhomocysteinase
ABUW_1225	141.007	0.100497	0.212169	0.473663	0.63574	0.773535	peptidase C39
ABUW_1226	341.096	0.110409	0.265757	0.415452	0.677811	0.806623	carboxymuconolactone decarboxylase family
ABUW_1227	4064.49	0.855711	0.25349	3.37571	0.000736245	0.00486024	acyl-CoA dehydrogenase
ABUW_1228	12382.3	0.295279	0.223518	1.32105	0.186483	0.352963	lipA, lipoyl synthase
ABUW_1229	12505.5	-0.0286014	0.149117	-0.191806	0.847894	0.915804	sthA, Si-specific NAD(P)(+) transhydrogenase
ABUW_1231	358.556	-0.224009	0.174346	-1.28485	0.198844	0.368057	MFS transporter
ABUW_1232	64.2059	-0.140446	0.318121	-0.441488	0.65886	0.792293	MFS transporter
ABUW_1233	1632.3	1.48104	0.219992	6.73225	1.6706e-11	5.7347e-10	OmpW family protein
ABUW_1234	5464.97	0.177498	0.170463	1.04127	0.297751	0.484825	map, type I methionyl aminopeptidase
ABUW_1235	100172	0.725214	0.129631	5.59446	2.21316e-08	4.49294e-07	rpsB, 30S ribosomal protein S2
ABUW_1236	43637.6	0.644089	0.152036	4.23642	2.27109e-05	0.000234782	elongation factor Ts
ABUW_1237	248.195	-0.138547	0.220542	-0.628213	0.529864	0.694711	DUF3465 domain-containing protein
ABUW_1238	535.189	-0.186174	0.27424	-0.678873	0.497219	0.66934	AraC family transcriptional regulator
ABUW_1239	124.509	-0.0627066	0.349433	-0.179453	0.857582	0.920242	AzlC family ABC transporter permease
ABUW_1240	34.2154	-1.09606	0.50214	-2.18278	0.0290523	0.0901409	AzlD domain-containing protein
ABUW_1241	444.102	-0.0524951	0.393555	-0.133387	0.893887	0.94078	DUF962 domain-containing protein
ABUW_1242	16772.7	0.0274528	0.313893	0.0874591	0.930307	0.958744	septal ring lytic transglycosylase RlpA family
ABUW_1243	4274.34	-0.17761	0.173446	-1.02401	0.305832	0.49457	mltB, lytic murein transglycosylase B
ABUW_1244	1008.84	0.0900325	0.365291	0.246468	0.80532	0.890965	rodA, rod shape-determining protein RodA
ABUW_1245	1823.34	-0.10246	0.223686	-0.458056	0.646913	0.782071	hypothetical protein
ABUW_1246	1729.71	0.0373564	0.154028	0.242529	0.80837	0.89221	queF, NADPH-dependent 7-cyano-7-deazaguanine reductase
ABUW_1247	1276.04	-0.0811078	0.159052	-0.509944	0.61009	0.756056	ABC transporter permease
ABUW_1248	1650.01	0.373899	0.187908	1.9898	0.0466129	0.130668	ABC transporter ATP-binding protein
ABUW_1249	805.085	-0.217064	0.208993	-1.03862	0.298983	0.486202	site-specific integrase
ABUW_1250	82.0153	-0.665048	0.280658	-2.3696	0.0178072	0.0609609	hypothetical protein
ABUW_1251	10.1881	-0.865704	1.10316	-0.784747	0.432602	0.612258	hypothetical protein
ABUW_1252	5.70537	-0.955302	1.17158	-0.815396	0.414845	0.596973	hypothetical protein
ABUW_1253	12.2851	-0.528535	0.571912	-0.924155	0.355406	0.544497	hypothetical protein
ABUW_1254	8.51364	-1.08656	0.625208	-1.73792	0.0822246	0.195621	hypothetical protein
ABUW_1255	6.86073	-0.429899	0.64067	-0.671015	0.502211	0.672702	hypothetical protein
ABUW_1256	56.2008	0.382928	0.331813	1.15405	0.24848	0.425516	hypothetical protein
ABUW_1257	30.7208	-0.00902119	0.457375	-0.0197239	0.984264	0.989505	PD-(D/E)XK nuclease-like domain-containing
ABUW_1258	10.1053	0.699131	0.633748	1.10317	0.269954	0.451237	hypothetical protein
ABUW_1259	8.48648	0.581954	0.640523	0.908562	0.363581	0.552988	hypothetical protein
ABUW_1260	15.05	0.229527	0.444805	0.516017	0.605843	0.753016	hypothetical protein
ABUW_1261	729.337	-0.481862	0.189462	-2.54332	0.0109806	0.0422659	hypothetical protein
ABUW_1263	939.887	-0.370629	0.138024	-2.68525	0.00724755	0.0303401	hypothetical protein
ABUW_1264	518.8	0.20169	0.172211	1.17118	0.241525	0.417582	hypothetical protein
ABUW_1265	1445.79	0.303186	0.136521	2.22081	0.0263641	0.0830974	helix-turn-helix domain-containing protein
ABUW_1266	44.8225	0.339462	0.382832	0.886714	0.375233	0.563371	hypothetical protein
ABUW_1267	60.3203	0.586188	0.269939	2.17156	0.029889	0.0920678	hypothetical protein
ABUW_1269	9.60513	-0.0122787	0.608729	-0.020171	0.983907	0.98941	hypothetical protein
ABUW_1270	35.2448	-0.414459	0.385463	-1.07523	0.282273	0.466054	replication protein
ABUW_1271	62.5735	0.457045	0.257024	1.77822	0.075368	0.183606	AAA family ATPase
ABUW_1273	5.28126	0.318149	0.753096	0.422455	0.672693	0.802302	hypothetical protein
ABUW_1274	5.91115	-0.0481058	0.723212	-0.0665168	0.946966	0.966725	hypothetical protein
ABUW_1275	3.40985	0.365831	0.939614	0.389341	0.697024	0.818508	hypothetical protein
ABUW_1276	3.68152	-0.401708	1.12242	-0.357894	0.720423	0.834263	hypothetical protein
ABUW_1277	10.2175	-0.737338	0.724746	-1.01737	0.308976	0.497736	hypothetical protein
ABUW_1278	17.4254	-0.894071	0.564279	-1.58445	0.113092	0.246683	hypothetical protein
ABUW_1279	5.36211	-1.07299	0.776744	-1.38139	0.167158	0.32721	hypothetical protein
ABUW_1280	13.8196	0.49356	0.496443	0.994192	0.320129	0.509371	DUF559 domain-containing protein
ABUW_1281	99.9496	-0.359464	0.306301	-1.17356	0.240571	0.416574	hypothetical protein
ABUW_1282	1579.61	-0.118665	0.253773	-0.467605	0.640067	0.776388	hypothetical protein
ABUW_1284	413.886	-0.695718	0.209086	-3.32742	0.000876526	0.00557199	hypothetical protein
ABUW_1285	21.6121	-0.444784	0.511305	-0.8699	0.384355	0.571388	hypothetical protein
ABUW_1286	364.302	-2.12892	0.309891	-6.86992	6.42401e-12	2.3102e-10	hypothetical protein
ABUW_1287	531.117	-1.25696	0.193671	-6.4902	8.57227e-11	2.61039e-09	hypothetical protein
ABUW_1288	5086.18	-0.698039	0.389775	-1.79087	0.0733134	0.180582	hypothetical protein
ABUW_1289	58.525	-0.881096	0.394406	-2.23398	0.0254842	0.0807285	hypothetical protein
ABUW_1290	41.7565	-0.351532	0.32463	-1.08287	0.278866	0.462449	hypothetical protein
ABUW_1291	24.8447	-0.105541	0.363017	-0.290732	0.771256	0.867795	DUF2280 domain-containing protein
ABUW_1292	43.9167	0.312653	0.336568	0.928944	0.352918	0.542156	terL, phage terminase large subunit
ABUW_1293	29.994	-0.140158	0.349253	-0.401308	0.688194	0.812831	DUF4055 domain-containing protein
ABUW_1294	50.4635	-0.0852537	0.281853	-0.302475	0.76229	0.861328	minor capsid protein
ABUW_1295	2283.96	-0.285519	0.22205	-1.28583	0.198501	0.367782	hypothetical protein
ABUW_1296	206.772	-0.368397	0.246631	-1.49372	0.135249	0.281419	hypothetical protein
ABUW_1297	8.92704	-0.551877	0.621139	-0.888492	0.374276	0.562817	hypothetical protein
ABUW_1298	10.6614	0.907124	0.557857	1.62609	0.103931	0.231804	hypothetical protein
ABUW_1299	65.7543	-0.239026	0.312461	-0.764978	0.444285	0.622724	hypothetical protein
ABUW_1300	14.0104	-0.264198	0.55901	-0.472617	0.636486	0.773535	stress-responsive nuclear envelope protein
ABUW_1301	6.6217	-0.476246	0.691645	-0.688571	0.491093	0.664813	hypothetical protein
ABUW_1302	20.0939	-0.333161	0.392477	-0.848868	0.395955	0.579282	hypothetical protein
ABUW_1303	6.44973	0.637222	0.769074	0.828557	0.407355	0.591377	hypothetical protein
ABUW_1304	9.91289	-0.91779	0.545195	-1.68342	0.0922944	0.212373	hypothetical protein
ABUW_1305	34.7833	-0.486177	0.398271	-1.22072	0.222192	0.398763	hypothetical protein
ABUW_1306	74.0262	-0.640722	0.34129	-1.87735	0.0604696	0.156393	hypothetical protein
ABUW_1307	21.649	-0.354769	0.42871	-0.827527	0.407938	0.591769	hypothetical protein
ABUW_1308	62.1561	-0.210732	0.268875	-0.783754	0.433184	0.612394	hypothetical protein
ABUW_1309	15.4667	0.562615	0.439239	1.28089	0.200234	0.370085	hypothetical protein
ABUW_1310	10.4436	1.43175	0.680555	2.10379	0.0353965	0.105408	hypothetical protein
ABUW_1311	566.587	-0.31531	0.319192	-0.987838	0.323232	0.511536	DUF3800 domain-containing protein
ABUW_1312	653.444	-0.265004	0.148674	-1.78245	0.0746766	0.182567	ORF6N domain-containing protein
ABUW_1313	187.654	-0.602635	0.338893	-1.77824	0.0753637	0.183606	hypothetical protein
ABUW_1314	3473.71	0.141347	0.193106	0.731967	0.464189	0.641573	DUF4468 domain-containing protein
ABUW_1315	2728.07	0.0745818	0.186608	0.399672	0.689398	0.81349	hypothetical protein
ABUW_1316	693.568	0.222693	0.168319	1.32304	0.185822	0.35211	tape measure protein
ABUW_1317	5865.72	-1.53015	0.378948	-4.0379	5.39322e-05	0.00050533	hypothetical protein
ABUW_1318	2902.76	-1.35104	0.239158	-5.64915	1.61247e-08	3.34542e-07	hypothetical protein
ABUW_1319	5568.22	-1.65602	0.171422	-9.66046	4.43845e-22	3.85478e-20	hypothetical protein
ABUW_1320	34.6531	0.461357	0.374192	1.23294	0.217598	0.392758	hypothetical protein
ABUW_1321	40.0214	0.294888	0.301581	0.977805	0.328171	0.517485	DUF1833 family protein
ABUW_1322	10.7821	0.399198	0.523919	0.761946	0.446092	0.623868	hypothetical protein
ABUW_1323	71.1166	0.119244	0.346062	0.344573	0.730415	0.841638	hypothetical protein
ABUW_1324	1.92164	-0.26629	1.41209	-0.188579	0.850423	0.918009	hypothetical protein
ABUW_1325	1.48784	-0.981663	1.59294	-0.616257	0.537725	0.699929	hypothetical protein
ABUW_1326	133.931	-0.0386083	0.224007	-0.172353	0.86316	0.923574	lysozyme
ABUW_1327	2362.16	-0.689571	0.234724	-2.9378	0.00330555	0.0161483	DUF4760 domain-containing protein
ABUW_1328	193.657	-1.23145	0.258655	-4.76096	1.92671e-06	2.69454e-05	hypothetical protein
ABUW_1329	45.8416	-1.82494	0.59481	-3.06811	0.00215417	0.0115378	tRNA-Arg
ABUW_1330	116.274	-0.731513	0.287017	-2.54868	0.0108132	0.0418776	hypothetical protein
ABUW_1331	573.567	-0.0612035	0.24174	-0.253179	0.80013	0.887831	DUF3820 family protein
ABUW_1332	749.414	1.18893	0.433474	2.74281	0.00609166	0.0265781	alpha/beta fold hydrolase
ABUW_1333	17196.5	0.343339	0.227887	1.50662	0.131908	0.275734	serine hydroxymethyltransferase
ABUW_1334	132.349	0.384849	0.25923	1.48459	0.137653	0.284967	adeH, multidrug efflux RND transporter outer membrane
ABUW_1335	129.425	0.251799	0.215354	1.16924	0.242309	0.418362	adeG, multidrug efflux RND transporter permease
ABUW_1336	95.3291	-0.196274	0.254402	-0.77151	0.440405	0.618894	adeF, multidrug efflux RND transporter periplasmic
ABUW_1338	656.891	-0.0397714	0.155425	-0.255888	0.798038	0.886552	adeL, multidrug efflux transcriptional repressor AdeL
ABUW_1339	277.999	-0.651268	0.268335	-2.42707	0.0152215	0.0546872	ABC transporter substrate-binding protein
ABUW_1340	53.0203	-0.204339	0.296697	-0.688712	0.491004	0.664813	hisQ, histidine ABC transporter permease HisQ
ABUW_1341	66.4116	-0.310371	0.314164	-0.987929	0.323188	0.511536	ABC transporter permease
ABUW_1342	98.7634	-0.391225	0.30371	-1.28816	0.197692	0.367003	ATP-binding cassette domain-containing protein
ABUW_1343	97.1611	-0.414827	0.349002	-1.18861	0.234593	0.411535	abeS, multidrug efflux SMR transporter AbeS
ABUW_1344	451.907	-0.0526341	0.411307	-0.127968	0.898174	0.943658	YfhL family 4Fe-4S dicluster ferredoxin
ABUW_1345	3095.8	-0.126682	0.356677	-0.355172	0.72246	0.834509	yegQ, tRNA 5-hydroxyuridine modification protein YegQ
ABUW_1346	695.539	0.0774417	0.20074	0.385782	0.699658	0.819281	PLP-dependent aminotransferase family protein
ABUW_1347	590.651	-0.463514	0.153692	-3.01585	0.00256258	0.0133099	PhzF family phenazine biosynthesis protein
ABUW_1348	3553.1	0.0248149	0.297804	0.0833263	0.933592	0.960295	ferredoxin--NADP reductase
ABUW_1349	399.858	0.00931012	0.249363	0.0373356	0.970217	0.980416	tsaA, tRNA
ABUW_1350	298.609	0.0262482	0.190879	0.137513	0.890626	0.938338	MgtC/SapB family protein
ABUW_1351	384.229	-0.165586	0.207032	-0.799808	0.423822	0.603907	tadA, Flp pilus assembly complex ATPase component
ABUW_1352	3145.17	0.181229	0.176015	1.02962	0.303188	0.491346	NirD/YgiW/YdeI family stress tolerance protein
ABUW_1353	511.515	0.0153398	0.176151	0.0870832	0.930605	0.95879	response regulator transcription factor
ABUW_1354	929.002	-0.0586688	0.155139	-0.378169	0.705305	0.82453	GHKL domain-containing protein
ABUW_1355	463.252	0.432822	0.301833	1.43398	0.151578	0.303509	hemin uptake protein HemP
ABUW_1356	376.979	-0.13715	0.158106	-0.867457	0.385692	0.572248	thiamine phosphate synthase
ABUW_1357	1440.66	-0.0141019	0.288849	-0.0488211	0.961062	0.975005	tetratricopeptide repeat protein
ABUW_1358	8948.86	0.271623	0.136531	1.98946	0.0466509	0.130678	mrcB, penicillin-binding protein 1B
ABUW_1359	3970.88	-0.096005	0.134403	-0.714305	0.475039	0.65167	NAD(+) kinase
ABUW_1360	1166.12	0.016424	0.173824	0.0944864	0.924723	0.956383	YeaC family protein
ABUW_1361	1520.58	-0.0963508	0.282313	-0.34129	0.732885	0.843441	glycosyl transferase family protein
ABUW_1362	4362.92	-0.263924	0.157072	-1.68028	0.0929037	0.213515	dicarboxylate/amino acid:cation symporter
ABUW_1363	638.814	-0.436457	0.167545	-2.60501	0.00918709	0.0367559	acyl-CoA dehydrogenase family protein
ABUW_1364	703.823	0.41645	0.170944	2.43618	0.0148435	0.0534818	alpha/beta hydrolase
ABUW_1365	3891.76	-0.0676787	0.138951	-0.487069	0.626209	0.768965	pheA, prephenate dehydratase
ABUW_1366	6668.02	0.0592334	0.178987	0.330936	0.740692	0.848818	bifunctional prephenate
ABUW_1367	993.527	-0.19522	0.192442	-1.01444	0.310375	0.499138	hypothetical protein
ABUW_1368	1700.77	-0.114525	0.208619	-0.548965	0.58303	0.734363	aminoacyl-histidine dipeptidase
ABUW_1369	336.226	-0.128813	0.202344	-0.636607	0.524381	0.688717	MBL fold metallo-hydrolase
ABUW_1370	873.612	0.323798	0.181828	1.78079	0.0749468	0.182934	hydrolase
ABUW_1371	1692.4	-0.043095	0.215639	-0.199848	0.8416	0.911649	yaaA, peroxide stress protein YaaA
ABUW_1372	2937.62	0.194069	0.167213	1.16061	0.2458	0.422609	thiazole synthase
ABUW_1373	278.884	0.483066	0.266385	1.81342	0.0697677	0.173802	thiS, sulfur carrier protein ThiS
ABUW_1374	804.545	0.130363	0.204245	0.638269	0.523298	0.687774	DUF423 domain-containing protein
ABUW_1375	11598.3	-0.0981252	0.146089	-0.671683	0.501785	0.672371	rpoH, RNA polymerase sigma factor RpoH
ABUW_1376	713.047	-0.455667	0.198095	-2.30025	0.0214341	0.0703171	sulfurtransferase TusA family protein
ABUW_1377	27441.1	0.571794	0.208564	2.74158	0.00611451	0.0266302	cold-shock protein
ABUW_1378	8354.73	-0.17362	0.130688	-1.32851	0.18401	0.34971	rhlB, ATP-dependent RNA helicase RhlB
ABUW_1379	1483.28	0.289962	0.191171	1.51677	0.129325	0.272292	hypothetical protein
ABUW_1380	1785.54	0.0591078	0.273752	0.215917	0.829052	0.905031	nitroreductase
ABUW_1381	2975.35	-0.468344	0.159664	-2.9333	0.00335381	0.0163196	NAD(P)H-dependent glycerol-3-phosphate
ABUW_1382	1617.8	-0.218617	0.128403	-1.70259	0.088645	0.206492	histidine phosphatase family protein
ABUW_1383	1137.47	-0.747415	0.160111	-4.66812	3.03971e-06	4.01327e-05	site-specific integrase
ABUW_1385	547.427	-0.362465	0.164174	-2.20781	0.0272577	0.0854148	IS256-like element ISAba26 family transposase
ABUW_1386	54.8469	0.617891	0.279384	2.21162	0.0269931	0.0848992	hypothetical protein
ABUW_1387	13.2175	0.329102	0.597001	0.551259	0.581456	0.734061	hypothetical protein
ABUW_1388	19.1791	0.233587	0.439016	0.53207	0.594678	0.745272	hypothetical protein
ABUW_1389	26.5541	-0.0548281	0.504049	-0.108775	0.913381	0.951165	hypothetical protein
ABUW_1390	9.31147	-0.449429	0.562312	-0.799252	0.424145	0.604138	hypothetical protein
ABUW_1391	23.4565	0.494932	0.415241	1.19191	0.233295	0.410303	YqaJ viral recombinase family protein
ABUW_1392	73.8096	0.299112	0.257943	1.15961	0.24621	0.42297	bet, phage recombination protein Bet
ABUW_1393	8.3745	1.86644	0.667905	2.79448	0.00519837	0.0233679	hypothetical protein
ABUW_1394	6.37796	-0.447917	0.77645	-0.576878	0.564022	0.721409	hypothetical protein
ABUW_1395	21.2158	0.508939	0.421572	1.20724	0.227339	0.403399	hypothetical protein
ABUW_1396	4.93894	-0.124182	0.993631	-0.124978	0.900541	0.944532	hypothetical protein
ABUW_1397	0.689746	0.0749873	2.05164	0.0365499	0.970844	0.980416	hypothetical protein
ABUW_1398	4.12647	0.172552	0.857734	0.201172	0.840564	0.911537	hypothetical protein
ABUW_1399	1024.01	-0.00477341	0.180139	-0.0264985	0.97886	0.985646	hypothetical protein
ABUW_1400	1191.67	-0.167258	0.137439	-1.21696	0.223619	0.399803	helix-turn-helix domain-containing protein
ABUW_1401	4.86359	2.60786	1.00678	2.59029	0.00958947	0.0380356	hypothetical protein
ABUW_1402	16.4817	0.835158	0.497299	1.67939	0.0930762	0.213781	ribbon-helix-helix protein, CopG family
ABUW_1403	52.0704	0.256349	0.284309	0.901657	0.367239	0.555541	hypothetical protein
ABUW_1404	22.3026	0.640193	0.385418	1.66103	0.0967068	0.220012	hypothetical protein
ABUW_1406	5.10686	-0.412882	0.804286	-0.513352	0.607705	0.75409	hypothetical protein
ABUW_1407	7.61469	-0.566163	0.791697	-0.715126	0.474531	0.651337	hypothetical protein
ABUW_1408	11.0168	-0.213908	0.518234	-0.412764	0.67978	0.807947	hypothetical protein
ABUW_1409	11.755	0.0113631	0.559342	0.020315	0.983792	0.98941	hypothetical protein
ABUW_1410	1.58012	0.992306	1.43795	0.690086	0.49014	0.66431	hypothetical protein
ABUW_1411	1.84788	-0.192724	1.21472	-0.158657	0.873939	0.930362	hypothetical protein
ABUW_1412	5.28362	-0.382696	0.962798	-0.397484	0.691011	0.814121	hypothetical protein
ABUW_1413	8.18213	-0.180384	0.779661	-0.231362	0.817034	0.897889	hypothetical protein
ABUW_1414	8.4718	-0.529043	0.621	-0.85192	0.394258	0.578375	hypothetical protein
ABUW_1415	8.29868	-1.57542	1.05919	-1.48738	0.136914	0.283592	hypothetical protein
ABUW_1416	24.2191	-0.487097	0.554614	-0.878263	0.379801	0.568197	hypothetical protein
ABUW_1418	2.80787	-0.06798	1.08191	-0.0628331	0.949899	0.968364	hypothetical protein
ABUW_1419	0.403498	-2.12133	3.83051	-0.553797	0.579718	0.733338	hypothetical protein
ABUW_1420	20.1187	0.365623	0.469251	0.779163	0.435884	0.615015	head-tail connector protein
ABUW_1421	1.80146	0.516893	1.59501	0.324068	0.745886	0.851668	hypothetical protein
ABUW_1422	9.32937	1.43927	0.59657	2.41258	0.0158401	0.0561617	hypothetical protein
ABUW_1423	34.8892	0.135845	0.347659	0.390742	0.695988	0.817943	hypothetical protein
ABUW_1424	5.43557	0.614508	1.01029	0.608246	0.543024	0.704867	hypothetical protein
ABUW_1425	6.45495	0.693285	0.68788	1.00786	0.313523	0.502789	hypothetical protein
ABUW_1426	74.1335	-0.124489	0.300248	-0.41462	0.67842	0.807093	carbohydrate-binding protein
ABUW_1427	7.38393	-0.41448	0.984016	-0.421212	0.6736	0.802877	GNAT family N-acetyltransferase
ABUW_1428	3.38899	1.84901	1.24109	1.48983	0.136269	0.282566	hypothetical protein
ABUW_1429	72.0959	-0.261965	0.263365	-0.994682	0.319891	0.509371	hypothetical protein
ABUW_1430	154.575	0.180463	0.244125	0.739224	0.459771	0.637965	lytic transglycosylase domain-containing
ABUW_1431	568.797	-0.128666	0.18169	-0.708161	0.478845	0.654168	hypothetical protein
ABUW_1432	501.279	-0.138709	0.175006	-0.792597	0.428012	0.607115	hypothetical protein
ABUW_1433	110.049	0.220717	0.222175	0.993438	0.320496	0.509371	hypothetical protein
ABUW_1435	14.6198	0.522848	0.506071	1.03315	0.301533	0.489084	hypothetical protein
ABUW_1436	162.602	0.194589	0.214898	0.905494	0.365204	0.553819	terL, phage terminase large subunit
ABUW_1437	447.341	-0.00663554	0.182187	-0.0364215	0.970946	0.980416	hypothetical protein
ABUW_1438	213.055	-1.65077	0.290028	-5.69175	1.25744e-08	2.63783e-07	acyltransferase
ABUW_1439	16.1462	0.0797196	0.476239	0.167394	0.86706	0.926696	hypothetical protein
ABUW_1440	43.9234	-0.292044	0.345591	-0.845057	0.398079	0.581488	hypothetical protein
ABUW_1441	173.723	-0.951852	0.337627	-2.81924	0.00481372	0.0219524	hypothetical protein
ABUW_1442	2455.72	-0.151953	0.128667	-1.18098	0.237612	0.413467	general secretion pathway protein GspL
ABUW_1443	531.835	-0.190564	0.167193	-1.13978	0.254376	0.432279	type II secretion system protein M
ABUW_1444	1694.66	0.167805	0.185758	0.903353	0.366339	0.555094	quinone-dependent dihydroorotate dehydrogenase
ABUW_1445	225.592	-0.0425857	0.409746	-0.103932	0.917223	0.953064	CvpA family protein
ABUW_1446	4262.71	0.0265254	0.284835	0.0931256	0.925804	0.956715	purF, amidophosphoribosyltransferase
ABUW_1447	1852.66	-0.433725	0.237731	-1.82444	0.0680859	0.170712	M48 family metalloprotease
ABUW_1448	559.121	-0.204679	0.164101	-1.24728	0.212296	0.385585	hypothetical protein
ABUW_1449	2033.12	-0.139537	0.196615	-0.709697	0.477892	0.654049	D-glycerate dehydrogenase
ABUW_1450	1713.85	0.307698	0.169983	1.81017	0.0702698	0.174795	M48 family metalloprotease
ABUW_1451	37455.8	0.391494	0.259879	1.50645	0.131952	0.275734	GatB/YqeY domain-containing protein
ABUW_1452	15958.6	0.0501799	0.187302	0.26791	0.788769	0.87919	rpsU, 30S ribosomal protein S21
ABUW_1453	1253.84	0.301553	0.256749	1.17451	0.240192	0.416536	tsaD, tRNA
ABUW_1454	300.429	-0.500567	0.174537	-2.86796	0.00413125	0.0194025	hypothetical protein
ABUW_1455	568.735	-0.963368	0.400404	-2.40599	0.0161288	0.0568649	ATP-binding protein
ABUW_1456	1648.83	-0.460736	0.291916	-1.57832	0.114493	0.248748	DUF3336 domain-containing protein
ABUW_1457	208.105	-0.510433	0.196364	-2.59943	0.00933796	0.0371942	protein kinase
ABUW_1458	37.6726	-0.614908	0.337522	-1.82183	0.0684807	0.171474	tRNA-Leu
ABUW_1459	381.464	-0.884636	0.322789	-2.7406	0.00613274	0.0266481	tRNA-Trp
ABUW_1460	314.375	-0.675136	0.368695	-1.83115	0.067078	0.168745	tRNA-Leu
ABUW_1461	57.6318	-0.971703	0.457433	-2.12425	0.033649	0.101242	tRNA-Trp
ABUW_1462	950.341	-0.862773	0.279251	-3.0896	0.00200427	0.0109051	LysR family transcriptional regulator
ABUW_1463	160.485	-0.405701	0.244257	-1.66096	0.0967215	0.220012	aspartate aminotransferase family protein
ABUW_1464	631.075	-0.998672	0.190287	-5.24825	1.53555e-07	2.80108e-06	CoA-acylating methylmalonate-semialdehyde
ABUW_1465	224.953	-0.44886	0.225902	-1.98697	0.0469255	0.131058	amino acid permease
ABUW_1466	5637.95	-0.56575	0.338254	-1.67256	0.0944143	0.215804	DUF2171 domain-containing protein
ABUW_1467	1582.09	0.059995	0.183163	0.32755	0.743252	0.849986	hypothetical protein
ABUW_1468	961.494	0.222918	0.247311	0.901368	0.367392	0.555541	PIG-L family deacetylase
ABUW_1469	625.97	-0.285595	0.332593	-0.858691	0.390511	0.576022	class I SAM-dependent methyltransferase
ABUW_1470	525.57	-0.641263	0.429647	-1.49254	0.135559	0.281867	glycosyltransferase
ABUW_1471	207.111	-0.936877	0.341947	-2.73983	0.00614701	0.0266794	NirD/YgiW/YdeI family stress tolerance protein
ABUW_1472	461.051	0.304109	0.314373	0.967349	0.333369	0.522759	BLUF domain-containing protein
ABUW_1473	968.731	0.982156	0.331772	2.96034	0.00307303	0.015248	hypothetical protein
ABUW_1474	176.885	-0.731591	0.279256	-2.61979	0.00879837	0.0354186	LysE family translocator
ABUW_1475	140.974	-0.451631	0.199622	-2.26243	0.023671	0.076324	AraC family transcriptional regulator
ABUW_1476	98.3947	-0.202856	0.294809	-0.688094	0.491394	0.664816	alpha/beta fold hydrolase
ABUW_1477	7965.43	0.0350286	0.264508	0.132429	0.894645	0.94078	gltS, sodium/glutamate symporter
ABUW_1478	296.775	0.120267	0.166254	0.723395	0.469437	0.645989	cyclase family protein
ABUW_1479	699.351	0.393555	0.144669	2.72039	0.00652053	0.0280428	LysR family transcriptional regulator
ABUW_1480	220.67	0.215478	0.164774	1.30772	0.190969	0.358454	aldo/keto reductase
ABUW_1481	163.757	0.145909	0.180698	0.807475	0.419393	0.600655	SDR family oxidoreductase
ABUW_1482	248.341	-0.152939	0.192264	-0.795465	0.426343	0.606127	SRPBCC family protein
ABUW_1483	852.337	0.119971	0.231482	0.518274	0.604267	0.751911	ATP-binding protein
ABUW_1484	720.211	-0.0357478	0.202516	-0.176518	0.859887	0.921617	FadR family transcriptional regulator
ABUW_1485	681.254	-0.75663	0.234952	-3.22036	0.00128032	0.00760137	hypothetical protein
ABUW_1486	546.423	-1.07297	0.237274	-4.52205	6.12449e-06	7.2953e-05	TetR/AcrR family transcriptional regulator
ABUW_1487	112012	0.282884	0.163281	1.7325	0.0831842	0.196807	csuAB, Csu fimbrial major subunit CsuAB
ABUW_1488	11627.2	-1.13334	0.378292	-2.99593	0.00273607	0.0139992	csuA, Csu fimbrial biogenesis protein CsuA
ABUW_1489	3696.28	-1.02961	0.287659	-3.57926	0.000344571	0.00256906	csuB, Csu fimbrial biogenesis protein CsuB
ABUW_1490	10536.2	-0.0125284	0.142495	-0.0879218	0.929939	0.958646	csuC, Csu fimbrial biogenesis chaperone CsuC
ABUW_1491	21674.1	0.0894415	0.185886	0.481164	0.6304	0.771851	csuD, Csu fimbrial usher CsuD
ABUW_1492	5412.5	0.292485	0.333278	0.8776	0.380161	0.56851	csuE, Csu fimbrial tip adhesin CsuE
ABUW_1493	540.505	-1.40892	0.423344	-3.32806	0.000874515	0.00556919	hypothetical protein
ABUW_1494	323.579	-1.70579	0.468727	-3.6392	0.000273482	0.00212047	hypothetical protein
ABUW_1495	94.6735	-0.958082	0.282181	-3.39527	0.000685602	0.004582	hypothetical protein
ABUW_1496	1334.38	-1.365	0.16162	-8.44574	3.0212e-17	1.78251e-15	proP, glycine betaine/L-proline transporter ProP
ABUW_1497	13.6486	-1.12311	0.541718	-2.07324	0.0381499	0.112037	ADP-ribose pyrophosphatase
ABUW_1498	20.155	-0.136878	0.428535	-0.31941	0.749415	0.852066	TetR/AcrR family transcriptional regulator
ABUW_1499	657.783	-0.939146	0.304208	-3.08719	0.00202058	0.0109623	DMT family transporter
ABUW_1500	516.386	-0.381785	0.200533	-1.90386	0.0569289	0.150324	paraquat-inducible protein A
ABUW_1501	399.341	-0.162128	0.197813	-0.819601	0.412443	0.595787	paraquat-inducible protein A
ABUW_1502	1331.99	0.0584207	0.163955	0.356321	0.7216	0.834509	MCE family protein
ABUW_1503	705.04	-0.0445961	0.24979	-0.178534	0.858303	0.920725	membrane integrity-associated transporter
ABUW_1504	99.1263	-0.516783	0.230738	-2.23969	0.0251109	0.0799563	uraH, hydroxyisourate hydrolase
ABUW_1505	27.6296	0.401109	0.373186	1.07482	0.282453	0.466147	heme-binding protein
ABUW_1506	169.434	-0.731483	0.261912	-2.79286	0.0052245	0.0234574	heavy metal response regulator transcription
ABUW_1507	165.849	-0.399955	0.211426	-1.8917	0.0585305	0.15348	heavy metal sensor histidine kinase
ABUW_1508	54.4721	0.759429	0.3165	2.39946	0.0164193	0.0573624	lipocalin family protein
ABUW_1509	41.1158	-0.0678343	0.287832	-0.235674	0.813686	0.896154	acyl-CoA desaturase
ABUW_1510	26.3238	0.818463	0.470776	1.73854	0.0821154	0.195503	FAD-dependent oxidoreductase
ABUW_1511	21.1281	0.126099	0.433758	0.290713	0.771271	0.867795	DUF1365 domain-containing protein
ABUW_1512	252.478	-0.302301	0.373381	-0.80963	0.418153	0.599903	class I SAM-dependent methyltransferase
ABUW_1514	446.603	-0.475946	0.313086	-1.52018	0.128466	0.270851	HAMP domain-containing histidine kinase
ABUW_1515	503.893	-0.17393	0.280427	-0.620235	0.535103	0.697704	response regulator transcription factor
ABUW_1516	26.3734	-0.569856	0.441432	-1.29092	0.19673	0.365757	chalcone isomerase family protein
ABUW_1517	63.0234	-0.36244	0.306664	-1.18188	0.237253	0.413422	nuclear transport factor 2 family protein
ABUW_1518	118.095	-1.39567	0.333237	-4.18822	2.81155e-05	0.000281603	GNAT family N-acetyltransferase
ABUW_1519	364.602	0.356794	0.21504	1.6592	0.097076	0.22042	aspartate/glutamate racemase family protein
ABUW_1520	698.922	-0.633174	0.253639	-2.49636	0.0125474	0.046587	yddG, aromatic amino acid DMT transporter YddG
ABUW_1521	1786.68	0.75445	0.141842	5.31893	1.04381e-07	1.93207e-06	sorbosone dehydrogenase family protein
ABUW_1522	449.775	0.43018	0.184154	2.33598	0.0194925	0.0653093	GNAT family N-acetyltransferase
ABUW_1523	235.8	0.577656	0.211916	2.72588	0.00641308	0.0277066	MFS transporter
ABUW_1524	250.36	-0.0472662	0.193734	-0.243974	0.807251	0.891541	TetR/AcrR family transcriptional regulator
ABUW_1525	2637.79	-0.592874	0.265472	-2.23329	0.0255299	0.0807379	dicarboxylate/amino acid:cation symporter
ABUW_1526	1948.59	-0.673813	0.339519	-1.98461	0.0471882	0.131597	hypothetical protein
ABUW_1527	1262.87	-0.00993926	0.203082	-0.0489422	0.960965	0.975005	gloB, hydroxyacylglutathione hydrolase
ABUW_1528	3603.38	0.10511	0.170567	0.616239	0.537737	0.699929	ABC transporter permease
ABUW_1529	5847.97	0.330606	0.215253	1.53589	0.124564	0.264393	methionine ABC transporter ATP-binding protein
ABUW_1530	6831.14	0.148948	0.214634	0.693964	0.487705	0.662052	hypothetical protein
ABUW_1531	6549.41	0.252801	0.126864	1.99269	0.0462955	0.130165	purD, phosphoribosylamine--glycine ligase
ABUW_1532	10997.3	0.185451	0.202672	0.915027	0.360177	0.550174	purH, bifunctional
ABUW_1533	6595.68	0.695935	0.260634	2.67016	0.0075816	0.0313982	fis, DNA-binding transcriptional regulator Fis
ABUW_1534	1431.52	-0.682764	0.161183	-4.23597	2.27569e-05	0.000234782	zinc-ribbon and DUF3426 domain-containing
ABUW_1535	4495.39	0.384492	0.138054	2.78508	0.00535139	0.0239986	prmA, 50S ribosomal protein L11 methyltransferase
ABUW_1536	5019.5	0.461813	0.442819	1.04289	0.296997	0.483806	hypothetical protein
ABUW_1537	5659.49	0.62311	0.243717	2.55669	0.0105673	0.0411362	mnmG, tRNA uridine-5-carboxymethylaminomethyl(34)
ABUW_1539	1059.27	-0.467909	0.253746	-1.84401	0.0651822	0.165318	WYL domain-containing protein
ABUW_1540	1024.88	-0.656852	0.196647	-3.34026	0.000837009	0.00536595	circularly permuted type 2 ATP-grasp protein
ABUW_1541	349.043	-0.394941	0.232047	-1.70199	0.0887581	0.206628	alpha-E domain-containing protein
ABUW_1542	527.328	-0.373909	0.309233	-1.20915	0.226605	0.402286	transglutaminase family protein
ABUW_1543	935.472	-0.193801	0.18187	-1.0656	0.286603	0.471757	proteasome-type protease
ABUW_1544	1313.25	0.0965836	0.249479	0.387142	0.698651	0.819281	alr, alanine racemase
ABUW_1545	2473.42	0.087684	0.226833	0.386558	0.699083	0.819281	dnaB, replicative DNA helicase
ABUW_1546	41728.4	0.738738	0.176956	4.17469	2.98387e-05	0.000296503	rplI, 50S ribosomal protein L9
ABUW_1547	15130	0.768236	0.160887	4.77502	1.79691e-06	2.53177e-05	rpsR, 30S ribosomal protein S18
ABUW_1548	62275.5	0.820165	0.225026	3.64476	0.000267646	0.0020924	rpsF, 30S ribosomal protein S6
ABUW_1549	7301.65	0.491279	0.192974	2.54582	0.010902	0.0420921	cyoE, heme o synthase
ABUW_1550	7209.9	0.159098	0.123977	1.28329	0.19939	0.368706	cytochrome o ubiquinol oxidase subunit IV
ABUW_1551	25654.3	0.234951	0.152667	1.53897	0.123812	0.263387	cyoC, cytochrome o ubiquinol oxidase subunit III
ABUW_1552	82552.6	0.343306	0.136363	2.51759	0.011816	0.044608	cyoB, cytochrome o ubiquinol oxidase subunit I
ABUW_1553	54778.6	0.454244	0.22924	1.98152	0.047533	0.132071	cyoA, ubiquinol oxidase subunit II
ABUW_1554	3025.71	-0.267533	0.22494	-1.18935	0.234301	0.411454	RDD family protein
ABUW_1555	45977.8	-0.0630962	0.175314	-0.359903	0.71892	0.833223	ppsA, phosphoenolpyruvate synthase
ABUW_1556	2363.04	-0.214246	0.189471	-1.13076	0.258156	0.436541	kinase/pyrophosphorylase
ABUW_1557	535.285	0.0300337	0.328803	0.0913426	0.92722	0.957654	pgaA, poly-beta-1,6 N-acetyl-D-glucosamine exporter
ABUW_1558	325.744	0.283176	0.278084	1.01831	0.30853	0.497468	pgaB, poly-beta-1,6-N-acetyl-D-glucosamine
ABUW_1559	232.778	0.0572803	0.228478	0.250704	0.802043	0.889171	pgaC, poly-beta-1,6 N-acetyl-D-glucosamine synthase
ABUW_1560	131.279	0.0103058	0.19884	0.0518294	0.958665	0.97362	pgaD, poly-beta-1,6-N-acetyl-D-glucosamine
ABUW_1561	381.311	0.660748	0.205416	3.21662	0.00129708	0.00765278	hypothetical protein
ABUW_1562	514.586	0.140955	0.297194	0.474285	0.635297	0.773535	LLM class flavin-dependent oxidoreductase
ABUW_1563	1416.21	1.07688	0.235143	4.57969	4.65674e-06	5.72343e-05	hypothetical protein
ABUW_1564	1702.41	0.77056	0.200982	3.83397	0.000126091	0.00107964	hypothetical protein
ABUW_1565	356.063	-0.393284	0.17375	-2.2635	0.0236047	0.0762458	LysR family transcriptional regulator
ABUW_1566	148.514	0.0917431	0.245599	0.373549	0.70874	0.826754	type 1 glutamine amidotransferase
ABUW_1567	1956.21	0.578138	0.28877	2.00207	0.0452773	0.127587	prfA, peptide chain release factor 1
ABUW_1568	543.638	0.203156	0.286638	0.708755	0.478476	0.654069	prmC, peptide chain release factor N(5)-glutamine
ABUW_1569	92.8128	-0.351708	0.251347	-1.39929	0.161725	0.319725	ABC transporter permease
ABUW_1570	97.6541	-0.0563994	0.260575	-0.216442	0.828643	0.904846	aliphatic sulfonate ABC transporter
ABUW_1571	523.381	-0.612069	0.203549	-3.00699	0.00263849	0.0136292	AraC family transcriptional regulator
ABUW_1572	734.208	3.09552	0.348557	8.88098	6.62749e-19	4.90694e-17	3-hydroxyacyl-CoA dehydrogenase
ABUW_1573	678.319	2.80866	0.358131	7.84256	4.41438e-15	2.3151e-13	acyl-CoA dehydrogenase family protein
ABUW_1574	1303.46	2.20883	0.451389	4.89342	9.90984e-07	1.52733e-05	AMP-binding protein
ABUW_1575	456.993	-0.0858199	0.239543	-0.358265	0.720145	0.834263	flavin reductase family protein
ABUW_1576	1006.1	-0.466367	0.126442	-3.6884	0.000225666	0.00179393	HesA/MoeB/ThiF family protein
ABUW_1577	4594.56	-0.142082	0.111179	-1.27795	0.201265	0.371392	AarF/ABC1/UbiB kinase family protein
ABUW_1578	551.872	0.106759	0.169467	0.629968	0.528715	0.693445	folB, dihydroneopterin aldolase
ABUW_1579	509.979	-0.680607	0.205541	-3.31129	0.000928657	0.0058639	2-amino-4-hydroxy-6-
ABUW_1581	98.4345	-0.185212	0.231926	-0.798584	0.424532	0.604462	kdpA, potassium-transporting ATPase subunit KdpA
ABUW_1582	117.543	0.150736	0.232921	0.647157	0.517531	0.684242	kdpB, potassium-transporting ATPase subunit KdpB
ABUW_1583	63.2587	0.0972173	0.25828	0.376402	0.706618	0.825554	kdpC, potassium-transporting ATPase subunit KdpC
ABUW_1584	701.615	-0.26292	0.202256	-1.29993	0.193624	0.361584	sensor histidine kinase KdpD
ABUW_1585	347.245	-0.501234	0.149313	-3.35694	0.00078809	0.00510736	response regulator transcription factor
ABUW_1586	101.269	-0.617583	0.312093	-1.97884	0.0478341	0.132615	glutamine synthetase
ABUW_1587	875.533	0.0592247	0.191908	0.308609	0.757619	0.858574	DUF2799 domain-containing protein
ABUW_1588	1408.31	0.376511	0.261293	1.44096	0.149597	0.301913	coq7, 2-polyprenyl-3-methyl-6-methoxy-1,4-benzoquinone
ABUW_1589	1381.18	-0.404753	0.147523	-2.74366	0.00607579	0.0265535	MFS transporter
ABUW_1590	6194.91	-0.215349	0.157112	-1.37068	0.170476	0.331813	outer membrane protein assembly factor
ABUW_1591	7863.12	-0.624322	0.176746	-3.53232	0.000411938	0.00293946	translocation/assembly module TamB
ABUW_1592	625.911	0.144116	0.28591	0.50406	0.614219	0.759588	hypothetical protein
ABUW_1593	58168.6	0.542754	0.13394	4.05222	5.07334e-05	0.000478923	bifunctional aconitate hydratase
ABUW_1594	905.193	-1.27002	0.203415	-6.24349	4.27913e-10	1.13789e-08	hypothetical protein
ABUW_1595	1269.53	-0.647597	0.200473	-3.23034	0.00123644	0.00739905	ion transporter
ABUW_1596	862.936	0.661016	0.221577	2.98324	0.00285219	0.0143982	MFS transporter
ABUW_1597	344.625	-0.83915	0.242282	-3.46353	0.000533144	0.00368035	membrane protein
ABUW_1598	407.016	0.308975	0.225398	1.3708	0.170438	0.331813	DUF4198 domain-containing protein
ABUW_1599	690.578	0.391977	0.143818	2.7255	0.00642035	0.0277066	LysR family transcriptional regulator
ABUW_1600	325.039	-0.12995	0.217393	-0.597767	0.549996	0.709769	DUF441 domain-containing protein
ABUW_1601	737.213	-1.34999	0.310194	-4.35209	1.34849e-05	0.000146319	hypothetical protein
ABUW_1602	2288.33	-0.956415	0.215647	-4.43509	9.20351e-06	0.000104049	rRNA pseudouridine synthase
ABUW_1603	649.949	-0.932936	0.193611	-4.81861	1.4456e-06	2.09946e-05	GNAT family N-acetyltransferase
ABUW_1604	392.542	-0.604678	0.212257	-2.84881	0.00438833	0.0203291	type II toxin-antitoxin system RelB/DinJ family
ABUW_1605	454.843	-0.216316	0.160781	-1.34541	0.178494	0.342128	pseudouridylate synthase
ABUW_1606	613.547	0.0571016	0.138866	0.411201	0.680925	0.8088	tsaE, tRNA
ABUW_1607	2506.65	0.0355446	0.166029	0.214087	0.830479	0.906064	mutL, DNA mismatch repair endonuclease MutL
ABUW_1608	2837.31	-0.469051	0.362975	-1.29224	0.196274	0.365269	miaA, tRNA (adenosine(37)-N6)-dimethylallyltransferase
ABUW_1609	4170.59	-1.11543	0.983977	-1.13359	0.256967	0.435702	hfq, RNA chaperone Hfq
ABUW_1610	161.193	-0.755828	0.354354	-2.13298	0.0329266	0.0997039	DMT family transporter
ABUW_1611	903.415	0.117793	0.161058	0.73137	0.464553	0.641607	nfsB, oxygen-insensitive NAD(P)H nitroreductase
ABUW_1612	13.7975	-1.70507	0.562103	-3.03338	0.00241828	0.0127179	hypothetical protein
ABUW_1613	639.978	-0.397006	0.23166	-1.71375	0.0865753	0.203175	UDP-2,3-diacylglucosamine diphosphatase
ABUW_1614	8241.15	-0.127765	0.187156	-0.682667	0.494817	0.667092	peptidyl-prolyl cis-trans isomerase
ABUW_1615	9607.51	0.060451	0.126112	0.479345	0.631693	0.772429	glutamine--tRNA ligase/YqeY domain fusion
ABUW_1617	1005.66	-0.514905	0.227589	-2.26243	0.0236706	0.076324	glutamine amidotransferase
ABUW_1618	160.546	0.159243	0.20766	0.766846	0.443173	0.621859	eutC, ethanolamine ammonia-lyase subunit EutC
ABUW_1619	57.3828	0.176594	0.272637	0.647728	0.517161	0.683993	ethanolamine ammonia-lyase subunit EutB
ABUW_1620	95.1581	1.30632	0.311424	4.19466	2.73282e-05	0.000275913	eat, ethanolamine permease
ABUW_1621	23953.2	4.14801	0.306537	13.5319	1.01415e-41	2.39339e-39	aldehyde dehydrogenase family protein
ABUW_1622	1231.79	0.263862	0.400496	0.658837	0.51	0.677748	transcriptional regulator
ABUW_1623	1638.98	0.130743	0.224125	0.583347	0.55966	0.718286	alpha/beta hydrolase
ABUW_1624	5519.4	3.60893	0.423369	8.52431	1.53728e-17	9.51603e-16	iron-containing alcohol dehydrogenase
ABUW_1625	2211.94	-0.0315035	0.167658	-0.187904	0.850952	0.918065	AAA family ATPase
ABUW_1626	829.891	-0.654672	0.144841	-4.51994	6.18559e-06	7.3449e-05	5-carboxymethyl-2-hydroxymuconate
ABUW_1627	776.568	0.180815	0.320442	0.564267	0.572573	0.727468	thiM, hydroxyethylthiazole kinase
ABUW_1628	705.368	-0.00737388	0.174542	-0.0422471	0.966302	0.978219	hypothetical protein
ABUW_1629	139.724	0.70318	0.249679	2.81634	0.00485748	0.022072	hypothetical protein
ABUW_1630	9200.35	-0.400467	0.20866	-1.91923	0.0549549	0.147484	pepN, aminopeptidase N
ABUW_1631	9580.4	-0.634332	0.19217	-3.30089	0.000963775	0.00604521	spore coat protein U domain-containing protein
ABUW_1632	4352.89	-1.12326	0.245939	-4.56725	4.94172e-06	6.01934e-05	molecular chaperone
ABUW_1633	4748.16	-1.07239	0.184413	-5.81517	6.05705e-09	1.36139e-07	fimbrial biogenesis outer membrane usher
ABUW_1634	1386.97	-1.07618	0.245681	-4.38039	1.18469e-05	0.00013042	spore coat protein U domain-containing protein
ABUW_1635	555.975	-1.18218	0.274273	-4.31023	1.63084e-05	0.000174449	glutathione S-transferase family protein
ABUW_1636	284.978	-1.05959	0.275158	-3.85083	0.000117717	0.00101023	SDR family NAD(P)-dependent oxidoreductase
ABUW_1637	300.931	-0.771209	0.217911	-3.53911	0.000401486	0.00288764	SDR family NAD(P)-dependent oxidoreductase
ABUW_1638	413.19	-0.580332	0.188093	-3.08535	0.00203312	0.0110144	chorismate mutase
ABUW_1639	402.422	-0.327761	0.154037	-2.1278	0.0333538	0.100674	Lrp/AsnC family transcriptional regulator
ABUW_1641	112.369	0.01677	0.290783	0.057672	0.95401	0.971448	hypothetical protein
ABUW_1642	40.3292	-1.2212	0.398504	-3.06446	0.00218062	0.0116464	hypothetical protein
ABUW_1643	93.0097	-1.4094	0.461655	-3.05293	0.00226619	0.0120488	hypothetical protein
ABUW_1644	359.32	-0.434791	0.186823	-2.32729	0.0199499	0.0664571	hypothetical protein
ABUW_1645	46.7085	-0.796901	0.29353	-2.71489	0.00662981	0.0283834	TetR/AcrR family transcriptional regulator
ABUW_1646	899.898	0.07907	0.166466	0.474991	0.634794	0.77322	TonB-dependent receptor
ABUW_1648	3101.29	-0.00259538	0.233119	-0.0111333	0.991117	0.994648	mechanosensitive ion channel
ABUW_1649	954.783	-0.495348	0.154089	-3.21468	0.00130589	0.00769271	hypothetical protein
ABUW_1651	324.929	-1.52292	0.259515	-5.86833	4.40215e-09	1.01979e-07	hypothetical protein
ABUW_1652	286.125	-0.0343529	0.229463	-0.14971	0.880994	0.932655	hypothetical protein
ABUW_1653	450.866	-0.855253	0.340834	-2.50929	0.0120973	0.0453619	hypothetical protein
ABUW_1654	371.765	-0.407788	0.269483	-1.51322	0.130224	0.273484	N-acetyltransferase
ABUW_1655	134.533	-0.528527	0.277597	-1.90394	0.0569184	0.150324	TonB-dependent siderophore receptor
ABUW_1656	150.655	-0.0370721	0.293976	-0.126106	0.899648	0.944504	OmpW family protein
ABUW_1657	56.5481	0.0475455	0.301943	0.157465	0.874878	0.93057	hypothetical protein
ABUW_1659	511.339	-0.795893	0.292647	-2.71964	0.00653533	0.0280744	hypothetical protein
ABUW_1660	482.888	0.283728	0.213297	1.3302	0.183452	0.349326	ABC-F family ATP-binding cassette
ABUW_1661	7535.5	-0.554366	0.172592	-3.21201	0.00131809	0.00775253	universal stress protein
ABUW_1662	27.2001	-0.633823	0.392774	-1.61371	0.106591	0.235372	hypothetical protein
ABUW_1663	40.6754	-2.53351	0.508356	-4.98372	6.23719e-07	1.0022e-05	hypothetical protein
ABUW_1664	1094.37	-0.190368	0.271159	-0.702053	0.482646	0.657695	RDD family protein
ABUW_1666	234.109	-0.00680814	0.182704	-0.0372632	0.970275	0.980416	mgtA, magnesium-translocating P-type ATPase
ABUW_1667	93.5228	-0.384957	0.264327	-1.45637	0.145291	0.295593	MgtC/SapB family protein
ABUW_1668	320.033	-0.251905	0.342859	-0.734718	0.462511	0.639494	benzoate/H(+) symporter BenE family transporter
ABUW_1669	186.626	-0.739299	0.285589	-2.58868	0.00963447	0.0381339	Lrp/AsnC family transcriptional regulator
ABUW_1670	567.494	-0.344668	0.213018	-1.61803	0.105657	0.234021	leuE, leucine efflux protein LeuE
ABUW_1671	8656.62	0.0870789	0.212585	0.40962	0.682084	0.808929	tal, transaldolase
ABUW_1672	171.195	0.0985369	0.200524	0.491397	0.623146	0.766199	LysR family transcriptional regulator
ABUW_1673	298.894	0.665087	0.602546	1.10379	0.269682	0.450983	aceI, chlorhexidine efflux PACE transporter AceI
ABUW_1674	3665.11	0.572985	0.169184	3.38675	0.000707258	0.00471007	acetyl-CoA C-acetyltransferase
ABUW_1675	3038.16	0.415328	0.12935	3.21088	0.00132328	0.00777092	3-oxoacyl-ACP reductase
ABUW_1676	1815.32	0.542846	0.193921	2.79931	0.00512113	0.0230757	hypothetical protein
ABUW_1677	1012.85	0.372505	0.128541	2.89793	0.0037563	0.0178413	serine hydrolase
ABUW_1678	163.522	-0.504047	0.331103	-1.52233	0.127927	0.270465	TetR family transcriptional regulator
ABUW_1679	940.751	-0.598975	0.132869	-4.50801	6.54391e-06	7.72182e-05	amvA, multidrug efflux MFS transporter AmvA
ABUW_1680	3530.31	-0.202947	0.121984	-1.66372	0.0961694	0.219152	DNA polymerase III subunit gamma/tau
ABUW_1682	196.483	0.00413701	0.270641	0.0152859	0.987804	0.992535	phospholipase C, phosphocholine-specific
ABUW_1683	501.276	0.260617	0.199305	1.30763	0.190998	0.358454	acyl-CoA thioesterase
ABUW_1684	1063.48	0.375743	0.182237	2.06183	0.0392236	0.114193	iron-containing alcohol dehydrogenase
ABUW_1685	1326.69	-0.18681	0.177256	-1.0539	0.291929	0.478232	lactonase family protein
ABUW_1686	803.653	0.135525	0.205507	0.659464	0.509598	0.677748	low molecular weight phosphotyrosine protein
ABUW_1687	1008.01	0.13658	0.175249	0.779349	0.435774	0.615015	murB, UDP-N-acetylmuramate dehydrogenase
ABUW_1688	1344.05	-0.509457	0.142099	-3.58523	0.000336783	0.0025182	YdcF family protein
ABUW_1689	1283.25	-0.449959	0.184369	-2.44054	0.0146655	0.052891	alpha/beta hydrolase
ABUW_1690	1586.71	-0.356996	0.171676	-2.07948	0.0375735	0.110669	FMN-binding glutamate synthase family protein
ABUW_1691	257.992	0.156151	0.250127	0.624286	0.53244	0.695695	PepSY domain-containing protein
ABUW_1692	5317.11	-0.555348	0.395362	-1.40466	0.160123	0.317454	TetR/AcrR family transcriptional regulator
ABUW_1693	15492.1	0.435628	0.420664	1.03557	0.300402	0.487669	iron-containing redox enzyme family protein
ABUW_1694	469.001	-0.517017	0.336494	-1.53648	0.124421	0.264236	MFS transporter
ABUW_1695	2340.76	-0.430286	0.24352	-1.76694	0.0772375	0.186476	hypothetical protein
ABUW_1696	18306.9	-0.490735	0.189863	-2.58467	0.00974713	0.0384589	accC, acetyl-CoA carboxylase biotin carboxylase
ABUW_1697	6578.58	-0.313063	0.249832	-1.25309	0.210172	0.382832	accB, acetyl-CoA carboxylase biotin carboxyl carrier
ABUW_1698	2160.19	-0.813441	0.38976	-2.08703	0.0368852	0.109085	aroQ, type II 3-dehydroquinate dehydratase
ABUW_1699	263.974	0.210589	0.195339	1.07807	0.281002	0.464767	Y-family DNA polymerase
ABUW_1701	132.742	-0.599656	0.397976	-1.50676	0.131871	0.275734	ABC transporter substrate-binding protein
ABUW_1702	21.3814	0.0511265	0.68328	0.0748252	0.940354	0.964885	ANTAR domain-containing protein
ABUW_1703	3.15708	-1.41538	1.09873	-1.2882	0.197677	0.367003	hypothetical protein
ABUW_1704	75.91	-0.116539	0.316512	-0.368199	0.712725	0.828842	nirB, nitrite reductase large subunit NirB
ABUW_1705	68.093	-0.269666	0.250423	-1.07684	0.281551	0.465267	nirD, nitrite reductase small subunit NirD
ABUW_1706	306.154	-0.35365	0.192442	-1.83769	0.0661074	0.166859	nitrate reductase
ABUW_1707	139.587	-0.430348	0.267299	-1.60999	0.1074	0.236673	NTP transferase domain-containing protein
ABUW_1708	596.745	0.0399971	0.184588	0.216683	0.828455	0.904846	molybdopterin-dependent oxidoreductase
ABUW_1709	1159.45	0.36545	0.347921	1.05038	0.293543	0.479819	moaA, GTP 3',8-cyclase MoaA
ABUW_1710	208.617	0.921387	0.249719	3.6897	0.000224517	0.00178856	MoaD/ThiS family protein
ABUW_1711	456.407	0.533093	0.228314	2.33491	0.0195481	0.0654377	molybdenum cofactor biosynthesis protein MoaE
ABUW_1712	859.787	0.421666	0.228676	1.84395	0.0651905	0.165318	bifunctional molybdenum cofactor biosynthesis
ABUW_1713	1176.59	-0.016933	0.167018	-0.101384	0.919245	0.953844	molybdopterin molybdotransferase MoeA
ABUW_1714	1837.15	-0.376754	0.292686	-1.28723	0.198014	0.367061	helix-turn-helix transcriptional regulator
ABUW_1715	667.005	-0.291908	0.23791	-1.22697	0.219835	0.395563	PLP-dependent aminotransferase family protein
ABUW_1716	79.058	-0.236943	0.309142	-0.766453	0.443407	0.621955	DMT family transporter
ABUW_1717	312.144	-0.208435	0.20273	-1.02814	0.303884	0.492049	TusE/DsrC/DsvC family sulfur relay protein
ABUW_1718	132.428	-0.109899	0.322962	-0.340286	0.733641	0.84381	hypothetical protein
ABUW_1719	261.896	0.319415	0.187305	1.70531	0.0881359	0.205687	hypothetical protein
ABUW_1720	2932.79	0.541079	0.182627	2.96276	0.00304895	0.0151684	tusD, sulfurtransferase complex subunit TusD
ABUW_1721	3932.06	0.29488	0.135078	2.18304	0.0290331	0.0901409	SDR family NAD(P)-dependent oxidoreductase
ABUW_1722	3414.25	0.494285	0.257947	1.91623	0.0553365	0.148297	fumC, class II fumarate hydratase
ABUW_1723	462.349	0.191832	0.197907	0.969302	0.332395	0.522097	hypothetical protein
ABUW_1724	749.666	0.158759	0.300579	0.528179	0.597375	0.747412	hypothetical protein
ABUW_1725	833.303	0.341058	0.342013	0.997208	0.318663	0.508568	hypothetical protein
ABUW_1726	8676.33	1.60595	0.308478	5.20603	1.92921e-07	3.43617e-06	D-amino acid dehydrogenase
ABUW_1727	891.685	-0.239217	0.132041	-1.81169	0.0700334	0.174322	hypothetical protein
ABUW_1728	611.402	0.208334	0.193064	1.07909	0.280545	0.464419	ispF, 2-C-methyl-D-erythritol 2,4-cyclodiphosphate
ABUW_1729	401.835	-0.659332	0.214495	-3.07388	0.00211293	0.0113491	protein tyrosine phosphatase family protein
ABUW_1730	4120.14	-0.111412	0.217743	-0.511665	0.608885	0.755058	argF, ornithine carbamoyltransferase
ABUW_1731	1414.83	-0.511796	0.145856	-3.5089	0.000449962	0.00316988	adeN, multidrug efflux transcriptional repressor AdeN
ABUW_1732	3223.71	-0.168336	0.195917	-0.859219	0.39022	0.576022	glnG, nitrogen regulation protein NR(I)
ABUW_1733	1484.69	-0.0799222	0.24335	-0.328425	0.74259	0.849986	PAS domain-containing protein
ABUW_1734	5072.58	0.473073	0.216966	2.18041	0.0292274	0.0906098	rimO, 30S ribosomal protein S12 methylthiotransferase
ABUW_1735	4271.34	0.199474	0.156616	1.27365	0.202789	0.373163	pyrH, UMP kinase
ABUW_1736	6112.82	0.0739735	0.215598	0.343108	0.731517	0.842394	frr, ribosome recycling factor
ABUW_1737	3434.5	0.112079	0.139352	0.804291	0.421229	0.602172	uppS, di-trans,poly-cis-decaprenylcistransferase
ABUW_1738	3024.78	-0.244962	0.285512	-0.857974	0.390907	0.576362	phosphatidate cytidylyltransferase
ABUW_1739	3460.69	0.161921	0.181845	0.890433	0.373233	0.562158	1-deoxy-D-xylulose-5-phosphate reductoisomerase
ABUW_1740	3283.56	-0.18851	0.31425	-0.599872	0.548591	0.709168	rseP, RIP metalloprotease RseP
ABUW_1741	20436.6	-0.0269484	0.19168	-0.14059	0.888194	0.937427	bamA, outer membrane protein assembly factor BamA
ABUW_1742	7552	0.244999	0.164397	1.49028	0.13615	0.282566	OmpH family outer membrane protein
ABUW_1743	4162.14	-0.385736	0.26119	-1.47684	0.139718	0.287664	lpxD, UDP-3-O-(3-hydroxymyristoyl)glucosamine
ABUW_1744	6396.05	-0.653503	0.150136	-4.35275	1.34441e-05	0.000146297	fabZ, 3-hydroxyacyl-ACP dehydratase FabZ
ABUW_1745	12578.9	-0.421328	0.164513	-2.56107	0.0104351	0.0407477	lpxA, acyl-ACP--UDP-N-acetylglucosamine
ABUW_1746	3559.87	-0.345785	0.36615	-0.944381	0.344975	0.534959	tetratricopeptide repeat protein
ABUW_1747	388.976	0.123009	0.262834	0.468008	0.639779	0.776287	regulatory protein RecX
ABUW_1748	18108.9	0.215952	0.128625	1.67893	0.0931665	0.213858	recA, recombinase RecA
ABUW_1749	1814.94	-0.0638314	0.257865	-0.247538	0.804492	0.890547	RNA-binding protein
ABUW_1750	567.024	-0.302385	0.178719	-1.69196	0.0906542	0.210006	HAD-IA family hydrolase
ABUW_1751	405.553	-0.759665	0.315142	-2.41055	0.0159285	0.0563694	hypothetical protein
ABUW_1752	757.701	-0.395676	0.302956	-1.30605	0.191535	0.359283	hypothetical protein
ABUW_1753	1249.97	-0.0890162	0.194113	-0.45858	0.646536	0.782071	hypothetical protein
ABUW_1754	389.05	-0.691726	0.307582	-2.24892	0.0245178	0.0784571	GNAT family N-acetyltransferase
ABUW_1755	100.351	-0.623736	0.313341	-1.9906	0.0465252	0.130617	Lrp/AsnC family transcriptional regulator
ABUW_1756	165.542	0.565089	0.277038	2.03975	0.0413752	0.118899	kynU, kynureninase
ABUW_1757	153.76	0.549295	0.327869	1.67535	0.093866	0.21499	amino acid permease
ABUW_1758	179.313	-0.413671	0.19489	-2.12259	0.0337884	0.101423	alpha/beta hydrolase
ABUW_1759	2405.21	-1.24793	0.197767	-6.3101	2.78846e-10	7.64209e-09	S8 family peptidase
ABUW_1760	392.559	0.511047	0.200142	2.55342	0.010667	0.0414389	SulP family inorganic anion transporter
ABUW_1761	246.957	-0.356988	0.238715	-1.49546	0.134794	0.280876	SOS response-associated peptidase family
ABUW_1762	6477.82	0.701857	0.12549	5.59291	2.23297e-08	4.50892e-07	PQQ-dependent sugar dehydrogenase
ABUW_1763	755.164	0.00692549	0.265943	0.0260413	0.979224	0.985751	universal stress protein
ABUW_1764	2694.7	0.0946287	0.129374	0.731435	0.464514	0.641607	GGDEF domain-containing protein
ABUW_1766	666.541	-0.563842	0.230014	-2.45134	0.0142325	0.0516606	IS5-like element ISAba13 family transposase
ABUW_1767	333.891	-1.09003	0.220992	-4.93242	8.12158e-07	1.27222e-05	hypothetical protein
ABUW_1768	1438.56	0.523881	0.309922	1.69036	0.0909583	0.210453	MarR family transcriptional regulator
ABUW_1769	1303.79	0.936679	0.173528	5.39785	6.74427e-08	1.26698e-06	PEGA domain-containing protein
ABUW_1770	2531.38	0.00288089	0.204065	0.0141175	0.988736	0.993208	PTS transporter subunit EIIC
ABUW_1771	1301.17	-0.188311	0.215736	-0.872879	0.382729	0.570543	pfkB, 1-phosphofructokinase
ABUW_1772	3889.79	0.117793	0.305303	0.385823	0.699628	0.819281	ptsP, phosphoenolpyruvate--protein phosphotransferase
ABUW_1773	363.936	-0.39372	0.22147	-1.77776	0.0754441	0.183673	alpha/beta fold hydrolase
ABUW_1774	293.818	-0.918018	0.252667	-3.63332	0.000279798	0.00215616	hypothetical protein
ABUW_1775	3039.62	0.586847	0.285863	2.0529	0.0400825	0.115931	hypothetical protein
ABUW_1776	3592.94	-0.0403762	0.260185	-0.155183	0.876677	0.930953	heme-binding protein
ABUW_1777	6812.09	0.26359	0.166498	1.58314	0.113389	0.247061	brnQ, branched-chain amino acid transport system II
ABUW_1778	2865.68	-0.0332946	0.171153	-0.194531	0.84576	0.914807	map, type I methionyl aminopeptidase
ABUW_1779	1621.06	-0.233791	0.15554	-1.50309	0.132816	0.277385	LysR family transcriptional regulator
ABUW_1780	352.263	-0.208709	0.21548	-0.968576	0.332757	0.522232	hypothetical protein
ABUW_1781	3351.8	0.358251	0.268529	1.33412	0.182164	0.347926	grxD, Grx4 family monothiol glutaredoxin
ABUW_1782	1191.78	-0.0473764	0.186696	-0.253762	0.799679	0.887592	aspartate aminotransferase family protein
ABUW_1783	4259.73	-0.453664	0.125702	-3.60905	0.000307322	0.00233022	CBS domain-containing protein
ABUW_1784	1457.16	-0.965725	0.257086	-3.75643	0.000172356	0.0014179	DUF2750 domain-containing protein
ABUW_1786	2922.48	0.330654	0.1812	1.8248	0.0680306	0.170687	hypothetical protein
ABUW_1787	2291.82	0.388116	0.203535	1.90688	0.0565366	0.149828	hypothetical protein
ABUW_1788	548.37	0.235117	0.174751	1.34544	0.178484	0.342128	hypothetical protein
ABUW_1789	3736.86	0.088709	0.213411	0.415672	0.67765	0.806623	ftsY, signal recognition particle-docking protein
ABUW_1790	1349.65	-0.195557	0.165763	-1.17974	0.238103	0.413939	nitroreductase family protein
ABUW_1791	204.036	0.48933	0.432268	1.13201	0.257632	0.435999	DUF2057 domain-containing protein
ABUW_1792	2037.74	-0.0767875	0.173047	-0.443738	0.657232	0.790856	cyd operon YbgE family protein
ABUW_1793	116.045	0.0950344	0.232022	0.409592	0.682105	0.808929	cydX, cytochrome bd-I oxidase subunit CydX
ABUW_1794	18602.9	-0.107668	0.139052	-0.774294	0.438757	0.617262	cydB, cytochrome d ubiquinol oxidase subunit II
ABUW_1795	30449	-0.191083	0.121548	-1.57208	0.115932	0.250434	cytochrome ubiquinol oxidase subunit I
ABUW_1796	123.581	-0.776567	0.242731	-3.19929	0.00137766	0.00801226	hypothetical protein
ABUW_1797	346.68	-0.452896	0.1592	-2.84483	0.00444353	0.0205226	DUF1449 family protein
ABUW_1798	760.989	0.485712	0.283545	1.713	0.0867125	0.203244	Rieske (2Fe-2S) protein
ABUW_1799	1775.18	0.753454	0.267333	2.81841	0.00482625	0.021983	adenosine kinase
ABUW_1800	1165.31	0.0406424	0.124081	0.327547	0.743254	0.849986	TonB-dependent siderophore receptor
ABUW_1802	10477.3	0.423488	0.112343	3.76961	0.000163501	0.0013539	insulinase family protein
ABUW_1803	3108.02	-0.0555162	0.131084	-0.423517	0.671918	0.802138	phospholipase A
ABUW_1804	1307.85	-0.347706	0.133936	-2.59606	0.0094299	0.0374814	potassium uptake protein (TrkH)
ABUW_1805	1089.57	-0.212734	0.1434	-1.4835	0.137941	0.285249	TrkA family potassium uptake protein
ABUW_1806	4223.19	0.0995684	0.11311	0.880279	0.378708	0.567283	ilvA, threonine ammonia-lyase, biosynthetic
ABUW_1807	1402.83	-0.193726	0.356762	-0.54301	0.587123	0.737762	rpiA, ribose-5-phosphate isomerase RpiA
ABUW_1808	572.787	-0.0941363	0.197545	-0.476531	0.633696	0.772974	M48 family metallopeptidase
ABUW_1809	1501.05	0.321184	0.289864	1.10805	0.26784	0.44869	hypothetical protein
ABUW_1811	2560.92	0.2245	0.148549	1.51128	0.130716	0.274365	N-acetyl-gamma-glutamyl-phosphate reductase
ABUW_1812	2653.79	-0.137107	0.124324	-1.10282	0.270107	0.451293	hypothetical protein
ABUW_1813	1079.03	-0.0810404	0.292638	-0.27693	0.781834	0.875765	clpS, ATP-dependent Clp protease adapter ClpS
ABUW_1814	20619.5	0.78253	0.128134	6.10713	1.0144e-09	2.55357e-08	clpA, ATP-dependent Clp protease ATP-binding subunit
ABUW_1815	591.386	-0.276229	0.173222	-1.59465	0.110791	0.24252	YnfA family protein
ABUW_1816	4618.82	0.309707	0.167737	1.84638	0.0648369	0.164754	3-deoxy-7-phosphoheptulonate synthase
ABUW_1817	748.835	-0.03213	0.146043	-0.220004	0.825868	0.903121	alpha/beta hydrolase
ABUW_1818	247.318	0.479439	0.208363	2.30097	0.0213931	0.0702439	PadR family transcriptional regulator
ABUW_1819	270.297	-0.0213156	0.277672	-0.0767653	0.93881	0.964087	NADPH-dependent 2,4-dienoyl-CoA reductase
ABUW_1820	78.7937	-0.322745	0.34382	-0.938702	0.347884	0.537703	nuclear transport factor 2 family protein
ABUW_1821	252.627	-0.233604	0.262329	-0.890502	0.373196	0.562158	SGNH/GDSL hydrolase family protein
ABUW_1822	857.08	-0.319704	0.2808	-1.13855	0.254891	0.43257	alpha/beta hydrolase
ABUW_1823	91.4462	-0.528444	0.287123	-1.84048	0.0656981	0.16616	metal-dependent hydrolase
ABUW_1824	8360.82	0.251493	0.239364	1.05067	0.293409	0.479819	hypothetical protein
ABUW_1825	17365.7	0.246431	0.137244	1.79557	0.0725631	0.179084	CTP synthase
ABUW_1826	7367.22	0.0768023	0.15925	0.482275	0.629611	0.771385	kdsA, 3-deoxy-8-phosphooctulonate synthase
ABUW_1827	20713.4	0.23867	0.122842	1.9429	0.0520288	0.141034	eno, phosphopyruvate hydratase
ABUW_1828	272.191	-0.0928432	0.260171	-0.356854	0.721201	0.834509	DUF421 domain-containing protein
ABUW_1829	632.974	-0.231263	0.17187	-1.34557	0.178441	0.342128	ftsB, cell division protein FtsB
ABUW_1830	637.42	-0.139898	0.206651	-0.67698	0.498419	0.669761	2-C-methyl-D-erythritol 4-phosphate
ABUW_1831	891.021	3.61801	0.409544	8.83425	1.00769e-18	7.17929e-17	3-oxoacid CoA-transferase subunit A
ABUW_1832	537.104	4.65062	0.279613	16.6323	4.06525e-62	2.19291e-59	CoA transferase subunit B
ABUW_1833	706.215	4.65391	0.27732	16.7818	3.31811e-63	2.08819e-60	pcaF, 3-oxoadipyl-CoA thiolase
ABUW_1834	617.183	4.45533	0.337178	13.2136	7.32649e-40	1.45604e-37	3-carboxy-cis,cis-muconate cycloisomerase
ABUW_1835	553.792	4.0778	0.346593	11.7654	5.88502e-32	7.6627e-30	pcaD, 3-oxoadipate enol-lactonase
ABUW_1836	565.105	4.51304	0.417678	10.8051	3.2571e-27	3.41634e-25	MFS transporter
ABUW_1837	101.859	4.39035	0.544553	8.06231	7.48681e-16	4.0386e-14	pcaC, 4-carboxymuconolactone decarboxylase
ABUW_1838	180.067	3.1271	0.465554	6.71696	1.85559e-11	6.25598e-10	pcaH, protocatechuate 3,4-dioxygenase subunit beta
ABUW_1839	180.544	3.07147	0.412968	7.43756	1.02558e-13	4.556e-12	pcaG, protocatechuate 3,4-dioxygenase subunit alpha
ABUW_1840	115.881	3.01512	0.447383	6.73945	1.58985e-11	5.5586e-10	type I 3-dehydroquinate dehydratase
ABUW_1841	194.449	1.66068	0.33749	4.92067	8.62467e-07	1.3402e-05	right-handed parallel beta-helix
ABUW_1842	171.247	1.46181	0.252327	5.79333	6.90029e-09	1.54175e-07	carbohydrate porin
ABUW_1843	481.114	0.924899	0.198901	4.65005	3.31849e-06	4.30606e-05	glucose/quinate/shikimate family membrane-bound
ABUW_1844	3635.39	-0.161939	0.201592	-0.803298	0.421803	0.602413	hypothetical protein
ABUW_1845	134.786	-0.542538	0.223716	-2.42512	0.0153034	0.054877	YeeE/YedE family protein
ABUW_1846	131.309	-0.256832	0.26102	-0.983954	0.325138	0.513906	YeeE/YedE family protein
ABUW_1847	424.989	-0.315274	0.242482	-1.3002	0.193534	0.361584	MBL fold metallo-hydrolase
ABUW_1848	322.373	-0.139067	0.205197	-0.677723	0.497947	0.669761	pcaU, IclR family transcriptional regulator PcaU
ABUW_1849	281.229	-0.375854	0.22492	-1.67106	0.0947101	0.216088	LysR family transcriptional regulator
ABUW_1850	568.119	0.0803021	0.30261	0.265366	0.790728	0.880733	acyl-CoA dehydrogenase family protein
ABUW_1851	465.772	-0.0723891	0.39569	-0.182944	0.854842	0.919625	phosphotransferase family protein
ABUW_1852	434.771	0.0931492	0.229406	0.406045	0.68471	0.810744	histidine phosphatase family protein
ABUW_1853	627.658	-0.1808	0.18175	-0.99477	0.319848	0.509371	SDR family oxidoreductase
ABUW_1854	90.3057	-0.371902	0.245512	-1.5148	0.129822	0.272945	OprD family outer membrane porin
ABUW_1855	47.8056	-0.0378208	0.281656	-0.13428	0.893181	0.940768	MFS transporter
ABUW_1856	1009.05	-0.241519	0.198731	-1.21531	0.224248	0.400101	winged helix-turn-helix transcriptional
ABUW_1857	18.557	0.318319	0.438644	0.72569	0.468029	0.644756	amidase
ABUW_1858	7.88627	1.79291	0.731472	2.4511	0.0142422	0.0516606	acyl-CoA dehydrogenase family protein
ABUW_1859	2.36047	0.531325	1.0952	0.48514	0.627577	0.769893	hypothetical protein
ABUW_1860	5.31455	0.0577824	0.746451	0.0774095	0.938298	0.963823	nuclear transport factor 2 family protein
ABUW_1861	34.4601	1.20343	0.372972	3.22661	0.00125267	0.00746071	aromatic ring-hydroxylating dioxygenase subunit
ABUW_1862	13.7104	0.88848	0.527499	1.68433	0.0921187	0.212227	aromatic-ring-hydroxylating dioxygenase subunit
ABUW_1863	20.4911	0.866351	0.445817	1.94329	0.0519812	0.141034	SDR family oxidoreductase
ABUW_1864	29.7548	0.974076	0.397296	2.45177	0.0142157	0.0516606	oxidoreductase
ABUW_1865	68.333	0.367829	0.29162	1.26133	0.20719	0.379213	flavin reductase family protein
ABUW_1866	316.645	-1.47845	0.58456	-2.52917	0.0114334	0.0434332	feaR, transcriptional regulator FeaR
ABUW_1867	217.407	1.22107	0.279586	4.36743	1.25717e-05	0.000137596	tynA, primary-amine oxidase
ABUW_1868	18.8628	0.453017	0.461077	0.98252	0.325844	0.514806	hypothetical protein
ABUW_1869	66.6603	-0.153994	0.353978	-0.435037	0.663536	0.795148	NAD-dependent phenylacetaldehyde dehydrogenase
ABUW_1870	100.965	0.137496	0.250482	0.548926	0.583056	0.734363	penicillin acylase family protein
ABUW_1871	113.046	0.504429	0.228195	2.21052	0.0270694	0.0849659	pcaD, 3-oxoadipate enol-lactonase
ABUW_1872	73.0996	0.816262	0.271697	3.00431	0.00266184	0.0136936	pcaF, 3-oxoadipyl-CoA thiolase
ABUW_1873	31.7204	1.76548	0.371287	4.75503	1.98416e-06	2.75448e-05	CoA transferase subunit B
ABUW_1874	45.2957	2.49246	0.362745	6.8711	6.37065e-12	2.3102e-10	3-oxoacid CoA-transferase subunit A
ABUW_1875	401.137	2.65679	0.261273	10.1686	2.73734e-24	2.79357e-22	catA, catechol 1,2-dioxygenase
ABUW_1876	79.1066	2.30515	0.266563	8.64769	5.25515e-18	3.48131e-16	catC, muconolactone Delta-isomerase
ABUW_1877	449.582	1.57366	0.233142	6.74979	1.48056e-11	5.22484e-10	muconate/chloromuconate family cycloisomerase
ABUW_1878	700.934	-0.228549	0.287575	-0.794745	0.426762	0.606298	LysR family transcriptional regulator
ABUW_1879	734.21	0.462735	0.319435	1.4486	0.147448	0.298693	TorF family putative porin
ABUW_1880	1602.92	-0.142724	0.139995	-1.0195	0.307968	0.497305	FadR family transcriptional regulator
ABUW_1881	61.5901	0.642636	0.337091	1.90642	0.0565957	0.149859	dihydroxy-acid dehydratase
ABUW_1882	38.119	-0.0624173	0.473296	-0.131878	0.895081	0.940931	abaQ, multidrug efflux MFS transporter AbaQ
ABUW_1883	14.9756	-0.301901	0.455485	-0.662812	0.507451	0.676124	GguC protein
ABUW_1884	38.251	0.25225	0.296291	0.85136	0.39457	0.578375	aldehyde dehydrogenase (NADP(+))
ABUW_1885	186.141	0.00568333	0.175813	0.0323259	0.974212	0.982801	hypothetical protein
ABUW_1886	2650.97	0.0930168	0.17687	0.525906	0.598954	0.748147	alpha/beta hydrolase
ABUW_1887	105.504	0.0990497	0.231585	0.427703	0.668868	0.799254	NADH:flavin oxidoreductase/NADH oxidase family
ABUW_1888	605.858	0.146205	0.152815	0.956749	0.338694	0.528257	saccharopine dehydrogenase NADP-binding
ABUW_1889	140.804	-0.540124	0.211472	-2.55412	0.0106458	0.0413989	type 1 glutamine amidotransferase
ABUW_1890	296.116	-0.453939	0.226621	-2.00308	0.0451688	0.127377	MerR family transcriptional regulator
ABUW_1891	768.93	0.295557	0.236754	1.24837	0.211895	0.385143	type 1 glutamine amidotransferase
ABUW_1892	167.966	0.29069	0.232884	1.24822	0.211951	0.385143	FAD-dependent oxidoreductase
ABUW_1893	344.194	-0.147294	0.169227	-0.870394	0.384085	0.571388	Rrf2 family transcriptional regulator
ABUW_1894	308.36	0.315471	0.276354	1.14154	0.253643	0.431228	MBL fold metallo-hydrolase
ABUW_1895	203.541	-0.424057	0.176654	-2.4005	0.0163727	0.057297	TetR/AcrR family transcriptional regulator
ABUW_1896	577.487	-0.679541	0.239656	-2.83549	0.00457553	0.0210441	AraC family transcriptional regulator
ABUW_1897	14.8003	0.382647	0.474125	0.80706	0.419632	0.600655	SDR family oxidoreductase
ABUW_1898	22.984	-0.380318	0.447252	-0.850343	0.395134	0.578529	acetoacetate decarboxylase family protein
ABUW_1899	42.4279	0.234125	0.36861	0.635157	0.525326	0.689719	metal-dependent hydrolase
ABUW_1900	282.57	0.523588	0.171866	3.04649	0.0023153	0.0122445	NADH:flavin oxidoreductase/NADH oxidase family
ABUW_1902	18429.5	0.642783	0.248615	2.58545	0.00972516	0.0384377	sorbosone dehydrogenase family protein
ABUW_1903	3302.16	0.113051	0.324522	0.348362	0.727568	0.839125	hypothetical protein
ABUW_1904	199.8	-0.305058	0.200673	-1.52017	0.128468	0.270851	antibiotic biosynthesis monooxygenase
ABUW_1905	634.71	-0.504999	0.185628	-2.72049	0.00651849	0.0280428	hydrolase
ABUW_1906	865.332	-0.22538	0.202062	-1.1154	0.264679	0.444388	LysR family transcriptional regulator
ABUW_1907	2669.48	-0.0318797	0.116904	-0.272701	0.785083	0.877759	PQQ-dependent sugar dehydrogenase
ABUW_1908	891.671	-0.130231	0.299718	-0.434512	0.663917	0.795352	cation:proton antiporter
ABUW_1909	573.453	-1.0185	0.247946	-4.10775	3.99533e-05	0.000388804	hypothetical protein
ABUW_1910	1045.17	1.63081	0.313107	5.20847	1.90401e-07	3.40736e-06	amidohydrolase
ABUW_1912	27.8153	-0.88834	0.349908	-2.53878	0.0111238	0.04273	TetR/AcrR family transcriptional regulator
ABUW_1913	191.365	-1.72861	0.358095	-4.82725	1.38433e-06	2.0499e-05	hypothetical protein
ABUW_1915	597.294	-0.842783	0.192967	-4.3675	1.25679e-05	0.000137596	hypothetical protein
ABUW_1916	729.344	-1.19659	0.281404	-4.25222	2.11666e-05	0.000221399	DUF2247 family protein
ABUW_1917	1122.39	-0.82709	0.163881	-5.04688	4.49084e-07	7.47022e-06	SMI1/KNR4 family protein
ABUW_1918	124.637	-1.09018	0.262985	-4.14542	3.39194e-05	0.000334412	hypothetical protein
ABUW_1919	1068.55	-0.430282	0.34197	-1.25825	0.208303	0.380528	hypothetical protein
ABUW_1920	2893.13	-1.23154	0.277396	-4.43963	9.01117e-06	0.000102489	DUF2314 domain-containing protein
ABUW_1921	456.971	1.17556	0.157821	7.44869	9.42747e-14	4.23787e-12	MFS transporter
ABUW_1922	68.1474	1.03932	0.327189	3.1765	0.00149063	0.00855413	amidohydrolase family protein
ABUW_1923	105.431	0.203807	0.436527	0.466883	0.640583	0.776764	SLC13 family permease
ABUW_1924	829.31	-0.262097	0.264644	-0.990375	0.321991	0.511289	GntR family transcriptional regulator
ABUW_1925	128.26	-0.244582	0.252692	-0.967908	0.33309	0.522538	SMP-30/gluconolactonase/LRE family protein
ABUW_1926	117.316	0.0265622	0.294941	0.0900596	0.92824	0.957799	MFS transporter
ABUW_1927	130.273	0.32206	0.250542	1.28545	0.198635	0.36785	LysR family transcriptional regulator
ABUW_1928	9.22413	-0.284673	0.65295	-0.435981	0.662851	0.794979	DMT family transporter
ABUW_1929	44.6064	-0.287924	0.352025	-0.817908	0.41341	0.596435	DMT family transporter
ABUW_1930	353.665	0.420936	0.17549	2.39863	0.0164564	0.0573771	HlyD family secretion protein
ABUW_1931	183.525	0.599745	0.201456	2.97705	0.00291037	0.0145857	MFS transporter
ABUW_1932	549.026	-0.376977	0.289931	-1.30023	0.193523	0.361584	TetR/AcrR family transcriptional regulator
ABUW_1933	108.219	1.00878	0.337538	2.98863	0.0028023	0.0142416	aldehyde dehydrogenase (NADP(+))
ABUW_1934	84.6263	0.857319	0.269222	3.18443	0.00145038	0.00834852	dihydroxy-acid dehydratase family protein
ABUW_1935	71.8405	0.074644	0.272136	0.274289	0.783862	0.877257	fumarylacetoacetate hydrolase family protein
ABUW_1936	237.259	-0.106649	0.300909	-0.354421	0.723023	0.834649	LysR family transcriptional regulator
ABUW_1937	75.2473	0.172356	0.417057	0.413267	0.679411	0.8078	SDR family oxidoreductase
ABUW_1938	74.8297	0.449215	0.348952	1.28733	0.19798	0.367061	MFS transporter
ABUW_1939	62.1345	0.276243	0.34024	0.811905	0.416846	0.598708	NAD(P)-dependent oxidoreductase
ABUW_1940	16.6252	-0.842863	0.448349	-1.87993	0.0601181	0.155874	helix-turn-helix transcriptional regulator
ABUW_1941	10.4894	-0.578507	0.593062	-0.975459	0.329333	0.518799	sulfite exporter TauE/SafE family protein
ABUW_1942	550.535	0.921014	0.256331	3.59306	0.000326816	0.00244853	ribose-phosphate pyrophosphokinase
ABUW_1943	1662.98	0.600278	0.338525	1.77321	0.0761935	0.184911	nicotinate phosphoribosyltransferase
ABUW_1944	560.135	0.408576	0.247669	1.64969	0.0990069	0.223327	NUDIX hydrolase
ABUW_1945	448.966	0.663163	0.431529	1.53678	0.124348	0.264231	methylenetetrahydrofolate reductase C-terminal
ABUW_1947	191.719	0.38107	0.407963	0.934079	0.350263	0.539883	LuxR family transcriptional regulator
ABUW_1948	775.353	2.17598	0.24177	9.00022	2.25274e-19	1.70127e-17	iaaH, indoleacetamide hydrolase
ABUW_1949	126.519	-0.5475	0.232993	-2.34986	0.0187806	0.0634874	HlyD family secretion protein
ABUW_1950	44.9704	-0.0351406	0.362919	-0.0968276	0.922863	0.955506	DHA2 family efflux MFS transporter permease
ABUW_1951	78.8182	-0.354645	0.312238	-1.13582	0.256033	0.434314	hypothetical protein
ABUW_1952	88.2674	0.488561	0.289993	1.68473	0.0920398	0.212175	GH3 auxin-responsive promoter family protein
ABUW_1953	44.7419	0.0928902	0.284635	0.326349	0.744161	0.850247	TolC family protein
ABUW_1954	125.073	-0.309924	0.207824	-1.49128	0.135888	0.282294	hypothetical protein
ABUW_1955	45.8749	0.302739	0.276876	1.09341	0.274213	0.455935	acid phosphatase
ABUW_1956	133.531	-0.42563	0.214987	-1.97979	0.047727	0.132415	hypothetical protein
ABUW_1957	386.997	-0.771374	0.1779	-4.336	1.45099e-05	0.000156541	HD domain-containing protein
ABUW_1958	6895.21	0.370023	0.385188	0.960628	0.336739	0.525641	DEAD/DEAH box helicase family protein
ABUW_1959	25.0523	-0.724138	0.381399	-1.89864	0.0576121	0.15181	TetR/AcrR family transcriptional regulator
ABUW_1960	1000.99	-1.13145	0.336352	-3.3639	0.000768494	0.0050118	hypothetical protein
ABUW_1961	854.567	-0.852181	0.261525	-3.2585	0.00112002	0.00682126	endonuclease/exonuclease/phosphatase family
ABUW_1962	8.57256	-1.46999	0.741809	-1.98163	0.0475201	0.132071	GNAT family N-acetyltransferase
ABUW_1963	248.486	-1.01695	0.230891	-4.40445	1.06052e-05	0.000117435	hypothetical protein
ABUW_1964	701.373	-0.729159	0.291141	-2.50448	0.012263	0.0457329	GNAT family N-acetyltransferase
ABUW_1965	147.361	-0.436323	0.210071	-2.07702	0.0377995	0.111161	alpha/beta hydrolase
ABUW_1966	382.304	-0.45487	0.217398	-2.09234	0.0364084	0.107911	LysR family transcriptional regulator
ABUW_1967	70.366	-0.24301	0.284744	-0.853433	0.393419	0.577945	SDR family NAD(P)-dependent oxidoreductase
ABUW_1968	18.3834	0.8333	0.421546	1.97677	0.0480674	0.133066	SDR family NAD(P)-dependent oxidoreductase
ABUW_1969	30.4202	-0.244005	0.466768	-0.522755	0.601145	0.749644	alpha/beta fold hydrolase
ABUW_1970	275.3	-0.450157	0.342161	-1.31563	0.188298	0.355545	AraC family transcriptional regulator
ABUW_1971	192.396	-0.22602	0.283734	-0.796591	0.425688	0.60588	hypothetical protein
ABUW_1972	377.937	-0.257694	0.224328	-1.14874	0.250664	0.427704	adeS, two-component sensor histidine kinase AdeS
ABUW_1973	292.595	-0.26346	0.254314	-1.03596	0.300219	0.487637	adeR, efflux system response regulator transcription
ABUW_1974	1377.18	1.23863	0.17344	7.14157	9.22683e-13	3.66742e-11	adeA, multidrug efflux RND transporter periplasmic
ABUW_1975	3586.22	1.27595	0.16045	7.9523	1.83081e-15	9.73682e-14	adeB, multidrug efflux RND transporter permease
ABUW_1976	1301.39	0.687014	0.215082	3.19419	0.00140223	0.00812089	adeC, multidrug efflux RND transporter outer membrane
ABUW_1977	290.087	0.837101	0.172624	4.84927	1.23919e-06	1.87168e-05	alpha/beta hydrolase
ABUW_1978	565.317	0.517513	0.154046	3.35948	0.000780891	0.00508387	NAD(P)/FAD-dependent oxidoreductase
ABUW_1979	2024.27	-0.250564	0.140584	-1.7823	0.0746997	0.182567	TetR/AcrR family transcriptional regulator
ABUW_1980	498.399	0.468766	0.219545	2.13517	0.032747	0.0994055	FAD-binding oxidoreductase
ABUW_1981	126.782	0.31756	0.402128	0.789699	0.429704	0.609069	hypothetical protein
ABUW_1982	367.743	0.0345731	0.300449	0.115071	0.908389	0.948382	outer membrane protein transport protein
ABUW_1983	1645.54	0.163826	0.193544	0.846458	0.397297	0.580796	hypothetical protein
ABUW_1984	556.445	-0.0595668	0.18258	-0.326251	0.744235	0.850247	helix-turn-helix transcriptional regulator
ABUW_1985	11.5364	0.35811	0.691261	0.518053	0.604422	0.751911	hypothetical protein
ABUW_1986	200.226	0.0914163	0.177334	0.515505	0.6062	0.753212	replication initiation factor domain-containing
ABUW_1987	222.916	-0.132527	0.179341	-0.738967	0.459927	0.637965	hypothetical protein
ABUW_1988	193.115	-0.637699	0.267681	-2.38231	0.0172043	0.0592734	hypothetical protein
ABUW_1989	120.648	0.0576692	0.287291	0.200734	0.840907	0.911575	hypothetical protein
ABUW_1990	606.747	-0.75116	0.216455	-3.47028	0.000519912	0.00360218	hypothetical protein
ABUW_1991	80.2491	-0.509887	0.255552	-1.99524	0.0460167	0.129478	DUF2523 domain-containing protein
ABUW_1992	461.537	-0.721806	0.261456	-2.76071	0.00576758	0.0255016	zonular occludens toxin
ABUW_1994	3670.93	-0.803327	0.265151	-3.0297	0.00244799	0.0128383	hypothetical protein
ABUW_1995	849.529	-0.783924	0.136781	-5.73122	9.97085e-09	2.16379e-07	hypothetical protein
ABUW_1997	139.397	-0.21388	0.196379	-1.08912	0.2761	0.458063	hypothetical protein
ABUW_1998	104.005	0.141147	0.304229	0.463948	0.642685	0.778812	replication initiation factor domain-containing
ABUW_1999	9.71537	0.540365	0.578793	0.933606	0.350507	0.53999	hypothetical protein
ABUW_2000	521.874	-0.086189	0.300814	-0.286519	0.774481	0.869334	hypothetical protein
ABUW_2002	296.266	-1.08443	0.437979	-2.47598	0.0132871	0.0489484	hypothetical protein
ABUW_2003	235.774	-0.475634	0.161903	-2.93777	0.00330578	0.0161483	hypothetical protein
ABUW_2004	11.7777	-0.901091	0.542859	-1.6599	0.0969347	0.220364	DUF2523 domain-containing protein
ABUW_2005	94.963	-0.238801	0.223239	-1.06971	0.284749	0.469115	hypothetical protein
ABUW_2006	34.6153	-0.31884	0.548564	-0.581228	0.561087	0.719167	phage coat protein
ABUW_2007	10.5642	0.270972	0.533355	0.508052	0.611417	0.757211	hypothetical protein
ABUW_2008	77.5645	-0.34265	0.269422	-1.2718	0.203444	0.373641	hypothetical protein
ABUW_2009	115.897	0.319074	0.305125	1.04571	0.295694	0.482098	replication initiation factor domain-containing
ABUW_2010	8.36702	0.087754	0.611028	0.143617	0.885803	0.936654	hypothetical protein
ABUW_2011	544.208	0.0377717	0.263639	0.143271	0.886077	0.936681	hypothetical protein
ABUW_2013	294.779	-1.24614	0.418332	-2.97884	0.00289338	0.0145478	hypothetical protein
ABUW_2014	259.673	-0.615255	0.190571	-3.22848	0.0012445	0.00743271	hypothetical protein
ABUW_2015	11.1708	-0.597861	0.516638	-1.15721	0.247185	0.424066	DUF2523 domain-containing protein
ABUW_2016	94.6836	-0.443081	0.235219	-1.88369	0.0596065	0.155224	hypothetical protein
ABUW_2017	33.4724	-0.0780156	0.534685	-0.145909	0.883993	0.935002	phage coat protein
ABUW_2018	14.354	0.068658	0.485213	0.141501	0.887474	0.937109	hypothetical protein
ABUW_2019	140.036	-0.230937	0.211655	-1.0911	0.275229	0.457221	hypothetical protein
ABUW_2020	109.327	0.0963056	0.262393	0.367029	0.713598	0.829346	replication initiation factor domain-containing
ABUW_2021	9.69604	0.567152	0.562007	1.00915	0.312901	0.50213	hypothetical protein
ABUW_2022	529.215	-0.0890904	0.294589	-0.302423	0.76233	0.861328	hypothetical protein
ABUW_2024	282.438	-1.24477	0.402347	-3.09377	0.00197633	0.0108154	hypothetical protein
ABUW_2025	250.566	-0.525281	0.169586	-3.09743	0.00195205	0.0107136	hypothetical protein
ABUW_2026	10.9443	-1.1297	0.560288	-2.01628	0.0437704	0.124456	DUF2523 domain-containing protein
ABUW_2027	85.975	-0.190315	0.237277	-0.802077	0.422508	0.602944	hypothetical protein
ABUW_2028	32.4159	-0.173277	0.536728	-0.32284	0.746817	0.851823	phage coat protein
ABUW_2029	12.1123	-0.623975	0.527821	-1.18217	0.237138	0.413422	hypothetical protein
ABUW_2030	142.81	-0.188824	0.199462	-0.946668	0.343808	0.533719	hypothetical protein
ABUW_2031	120.901	0.206282	0.295041	0.699163	0.48445	0.658964	replication initiation factor domain-containing
ABUW_2032	7.75852	0.0252157	0.679273	0.0371216	0.970388	0.980416	hypothetical protein
ABUW_2033	529.188	-0.0259479	0.308474	-0.0841168	0.932964	0.959931	hypothetical protein
ABUW_2034	138.087	0.346851	0.27353	1.26805	0.204779	0.375726	hypothetical protein
ABUW_2035	50.7767	0.0333807	0.351271	0.0950283	0.924292	0.956383	DNA replication protein
ABUW_2036	255.48	-0.472829	0.226691	-2.08579	0.0369979	0.109144	hypothetical protein
ABUW_2037	131.844	-0.0249703	0.240114	-0.103993	0.917175	0.953064	hypothetical protein
ABUW_2038	81.5242	0.688035	0.24463	2.81256	0.00491489	0.0222793	replication initiation factor domain-containing
ABUW_2039	2.43513	-0.0792552	1.06823	-0.0741928	0.940857	0.965139	hypothetical protein
ABUW_2040	472.941	-0.673435	0.32406	-2.07812	0.0376984	0.11095	hypothetical protein
ABUW_2041	133.223	0.213505	0.323968	0.659031	0.509876	0.677748	hypothetical protein
ABUW_2042	48.1528	0.0325845	0.294415	0.110676	0.911874	0.949858	DNA replication protein
ABUW_2043	240.616	-0.439566	0.171228	-2.56714	0.0102542	0.0401658	hypothetical protein
ABUW_2044	130.675	0.426893	0.348757	1.22404	0.220937	0.396887	hypothetical protein
ABUW_2045	48.0193	-0.1964	0.307315	-0.639083	0.522769	0.687318	DNA replication protein
ABUW_2046	242.103	-0.526191	0.175054	-3.00588	0.00264816	0.0136605	hypothetical protein
ABUW_2047	116.101	-0.0633758	0.273605	-0.231633	0.816823	0.897889	hypothetical protein
ABUW_2048	81.4843	1.03776	0.341321	3.04042	0.00236249	0.0124592	replication initiation factor domain-containing
ABUW_2049	2.90676	1.37577	1.1322	1.21513	0.224315	0.400101	hypothetical protein
ABUW_2050	482.291	-0.633341	0.312919	-2.02398	0.0429723	0.122371	hypothetical protein
ABUW_2051	3129.59	-0.0784524	0.343839	-0.228166	0.819517	0.899018	hypothetical protein
ABUW_2052	17394	1.22036	0.189451	6.44159	1.18231e-10	3.51528e-09	type 1 fimbrial protein
ABUW_2053	3104.39	0.21875	0.300348	0.72832	0.466417	0.643476	molecular chaperone
ABUW_2054	2297.01	0.532142	0.227229	2.34188	0.019187	0.0644036	fimbrial biogenesis outer membrane usher
ABUW_2055	1103.85	0.715796	0.244842	2.92351	0.00346114	0.0167126	type 1 fimbrial protein
ABUW_2056	657.135	0.310348	0.257497	1.20525	0.228107	0.404191	DUF4882 family protein
ABUW_2057	2092.3	0.0758088	0.154256	0.491447	0.623111	0.766199	S-(hydroxymethyl)glutathione dehydrogenase/class
ABUW_2058	3768.76	-0.125095	0.207202	-0.603734	0.546021	0.707784	hypothetical protein
ABUW_2059	1215.11	-0.11972	0.161464	-0.741468	0.45841	0.636723	catalase family protein
ABUW_2060	1210.8	-0.569101	0.274911	-2.07013	0.0384402	0.112694	hypothetical protein
ABUW_2061	1936.42	-1.22621	0.194416	-6.30715	2.84226e-10	7.72114e-09	hypothetical protein
ABUW_2062	2463.16	0.0881007	0.242659	0.363064	0.716557	0.831506	phospholipase D family protein
ABUW_2063	1082.55	-1.02085	0.303021	-3.36891	0.000754653	0.00495577	uracil-DNA glycosylase family protein
ABUW_2064	327.731	-1.47137	0.306837	-4.7953	1.62433e-06	2.32021e-05	hypothetical protein
ABUW_2066	391.042	-0.559637	0.22072	-2.5355	0.0112286	0.0429576	dipeptidase
ABUW_2067	819.858	-0.361517	0.237545	-1.52188	0.128038	0.270549	pqqE, pyrroloquinoline quinone biosynthesis protein
[truncated: 1,790 more rows]
